# Supplementary material for: Stable Quantitative Resistance Loci to Blackleg Disease in Canola (Brassica napus L.) Over Continents
Source: Front Plant Sci. 2018 Nov 23;9:1622. doi: 10.3389/fpls.2018.01622 (PMC6265502; doi:10.3389/fpls.2018.01622)
Supplement: Supplementary file 4 [file Table_1.xlsx]

## Sheet: Sheet1
Supplementary Table 1: Putative QTL for resistance to L. maculans evaluated under different environments. Wald Type conditional F-statistics (F-con), P-value and LOD score, estimated genetic variation (%) by each QTL is presented. Resistance to blackleg was measured as per cent internal canker infection as well plant survival. Loci detected across experiments are highlighted in Bold letters. Loci…
Phenotyping Year	Experiment	Method of assessment	Marker No. on the Genetic Map	Marker	Chromosome	Genetic map position (cM)	Allelic effect	F.con	P value	LOD score	Genetic Variance (R2) explained (%)	Genetic Variance (R2) explained by top marker (%)
2014	Ascospore shower test	Internal infection (%)	157	3090338_44:A>T	A02	87.64	1.37887	19.85	1.1839e-05	4.92668	6.20603	24.2168
2014	Ascospore shower test	Internal infection (%)	430	3126287	A04	70.937	0.84029	9.303	0.00249201	2.60345	3.00773
2014	Ascospore shower test	Internal infection (%)	622	4706344	A06	93.585	1.05944	11.16	0.000941487	3.02618	3.58658
2014	Ascospore shower test	Internal infection (%)	898	3104830_27:A>G	A09	53.763	0.893091	8.227	0.00441986	2.35459	2.66914
2014	Ascospore shower test	Internal infection (%)	1466	3096611_34:T>G	C04	84.296	1.01637	12.63	0.000440788	3.35577	4.03992
2014	Ascospore shower test	Internal infection (%)	1689	5050300	C07	92.3	0.897672	9.893	0.0018255	2.73862	3.19239
2014	Ascospore shower test	Internal infection (%)	1840	3079341	C09	104.509	0.805487	9.04	0.00286473	2.54292	2.92519
	Total R2 explanined by QTL										25.627
2015	Field -Disease Nursery	Plant survival (%)	107	5048589	A02	0	-0.993955	18.26	2.59105e-05	4.58652	5.73745
2015	Field -Disease Nursery	Plant survival (%)	158	3088781	A02	90.866	-0.894025	11.21	0.000917352	3.03746	3.60207
2015	Field -Disease Nursery	Plant survival (%)	644	3166196	A06	114.975	-1.57697	33.81	1.5545e-08	7.80841	10.1285	26.7009
2015	Field -Disease Nursery	Plant survival (%)	900	3128922	A09	54.97	-1.06134	13.6	0.000268442	3.57115	4.33674
2015	Field -Disease Nursery	Plant survival (%)	1119	4168991	C01	61.319	0.971924	11.46	0.000805784	3.09378	3.67944
2015	Field -Disease Nursery	Plant survival (%)	1710	3183817	C08	32.574	-0.80034	10.31	0.00146672	2.83365	3.32248
2015	Field -Disease Nursery	Plant survival (%)	1840	3079341	C09	104.509	-1.04955	23.02	2.531e-06	5.59671	7.12649
	Total R2 explanined by QTL										37.9332
2016	Field -Disease Nursery	Plant survival (%)	156	3194297	A02	87.22	-1.00264	14.53	0.000167407	3.77623	4.61959
2016	Field -Disease Nursery	Plant survival (%)	921	3128015	A09	71.091	-1.09657	15.71	9.23456e-05	4.03458	4.97609	24.7376
2016	Field -Disease Nursery	Plant survival (%)	1060	3101711	A10	70.578	-0.907186	11.53	0.00077709	3.10953	3.70109
2016	Field -Disease Nursery	Plant survival (%)	1155	3111753_53:C>A	C01	101.799	0.762803	9.083	0.00280011	2.55283	2.93869
2016	Field -Disease Nursery	Plant survival (%)	1838	5120888	C09	93.419	-0.750015	12.11	0.000575914	3.23964	3.88004
	Total R2 explanined by QTL										20.1155
2015	Field -Disease Nursery	Internal Infection (%)	113	3110323	A02	14.975	0.720584	16.11	7.55579e-05	4.12172	5.09633
2015	Field -Disease Nursery	Internal Infection (%)	543	4338964	A06	24.908	0.576942	9.028	0.00288304	2.54015	2.92142
2015	Field -Disease Nursery	Internal Infection (%)	683	3117408_29:G>T	A07	30.003	0.887073	20.19	1.00218e-05	4.99906	6.30563
2015	Field -Disease Nursery	Internal Infection (%)	753	4118297	A07	112.958	0.458206	6.569	0.0108647	1.96398	2.14275
2015	Field -Disease Nursery	Internal Infection (%)	815	3113258_62:A>G	A08	50.286	0.511486	7.847	0.00542129	2.2659	2.54899
2015	Field -Disease Nursery	Internal Infection (%)	1067	4114338	A10	75.854	0.489016	7.013	0.00852006	2.06956	2.28427
2015	Field -Disease Nursery	Internal Infection (%)	1840	3079341	C09	104.509	0.849874	28	2.34556e-07	6.62975	8.53659	28.6117
	Total R2 explanined by QTL										29.836
2016	Field -Disease Nursery	Internal Infection (%)	154	3103948	A02	86.409	1.54301	15.08	0.000126796	3.8969	4.78609	21.8759
2016	Field -Disease Nursery	Internal Infection (%)	678	3182957	A07	21.356	1.13771	7.409	0.00686931	2.16309	2.41014
2016	Field -Disease Nursery	Internal Infection (%)	921	3128015	A09	71.091	1.51097	12.1	0.00057889	3.2374	3.87696
2016	Field -Disease Nursery	Internal Infection (%)	1060	3101711	A10	70.578	1.16877	7.748	0.00571853	2.24272	2.51764
2016	Field -Disease Nursery	Internal Infection (%)	1154	5121627	C01	100.173	-1.10098	7.391	0.00693669	2.15885	2.40443
2016	Field -Disease Nursery	Internal Infection (%)	1815	3092936	C09	57.138	-1.00265	6.084	0.0141999	1.84771	1.98769
2016	Field -Disease Nursery	Internal Infection (%)	1838	5120888	C09	93.419	1.16872	12.16	0.000561268	3.25083	3.89544
	Total R2 explanined by QTL										21.8784
2016	Glasshouse	Cotyledon lesion score (1-9 scale)	178	3140555	A02	126.066	0.246438	9.609	0.00212001	2.67366	3.10359
2016	Glasshouse	Cotyledon lesion score (1-9 scale)	710	3084727_18:A>G	A07	68.104	1.87252	366.9	1e-16	16	55.0157	87.3252
2016	Glasshouse	Cotyledon lesion score (1-9 scale)	1241	4107313	C02	135.683	0.220206	5.611	0.0184814	1.73326	1.83599
2016	Glasshouse	Cotyledon lesion score (1-9 scale)	1814	3144245_23:T>C	C09	55.055	0.265764	9.424	0.00233753	2.63124	3.04566
	Total R2 explanined by QTL										63.001
2016	Glasshouse	Internal infection (1-5 scale)	635	5120801_7:C>G	A06	105.294	0.708138	8.086	0.00476723	2.32173	2.62459
2016	Glasshouse	Internal infection (1-5 scale)	711	5048102_5:A>T	A07	68.499	5.33453	459.3	1e-16	16	60.4899	79.1016
2016	Glasshouse	Internal infection (1-5 scale)	1106	3167015	C01	49.556	-0.758396	9.292	0.00250656	2.60092	3.00428
2016	Glasshouse	Internal infection (1-5 scale)	1214	3141726	C02	84.21	-1.16963	21.11	6.3936e-06	5.19426	6.57407
2016	Glasshouse	Internal infection (1-5 scale)	1790	3141407	C09	12.216	-0.89689	11.78	0.000682826	3.16569	3.77831
	Total R2 explanined by QTL										76.4712
2015	Field	Maturity (BBCH scale)	108	3104236	A02	1.688	0.194782	31.68	4.17434e-08	7.37941	9.55138
2015	Field	Maturity (BBCH scale)	588	3076210	A06	63.806	-0.15859	12.62	0.000443056	3.35354	4.03685
2015	Field	Maturity (BBCH scale)	640	3107501	A06	111.775	0.146813	13.79	0.000243693	3.61316	4.39466
2015	Field	Maturity (BBCH scale)	1104	4334178_23:G>C	C01	48.331	-0.163938	17.18	4.42824e-05	4.35377	5.41648
2015	Field	Maturity (BBCH scale)	1175	3218151	C02	5.374	0.253983	45.04	9.63432e-11	10.0162	13.0536	22.6627
2015	Field	Maturity (BBCH scale)	1596	5029907	C06	65.183	-0.170256	14.65	0.000157546	3.80259	4.65597
2015	Field	Maturity (BBCH scale)	1840	3079341	C09	104.509	0.258691	59.24	2.03171e-13	12.6921	16.4904
	Total R2 explanined by QTL										57.5993
