# Supplementary material for: Stable Quantitative Resistance Loci to Blackleg Disease in Canola (Brassica napus L.) Over Continents
Source: Front Plant Sci. 2018 Nov 23;9:1622. doi: 10.3389/fpls.2018.01622 (PMC6265502; doi:10.3389/fpls.2018.01622)
Supplement: Supplementary file 5 [file Table_2.xlsx]

## Sheet: Final
Supplementary Table 2: Localisation of 'global' QR loci for resistance to L. maculans.
Darmor Derived Population	Year	Experiment	Chromosomal location	Genetic Distance on the linkage map (QTL start)	Flanking Marker for QTL detected (Start)	Start of sequence alignment on 'Darmor-bzh' assembly	Genetic Distance on the linkage map (qtl end)	Flanking Marker for QTL detected (End)	Stop of sequence alignment on 'Darmor-bzh' assembly	Significant QTL region identified (cM)	Darmor' genome sequence Interval	Previously Reported QTL (Insert Reference)	Consistent QTL detected across countries (Australia-This study) and previous studies
Darmor-bzh/Yudal	1996	DY_1996_A01a	A01	0	Bn-A01-p460072	50056	9.8	scaffoldv4_18_884239	1528757	9.8	1478701
Darmor-bzh/Bristol	BLUP	DB_BLUP_A01	A01	21.2	scaffoldv4_18_292322	2123597	27.4	scaffoldv4_430_99625	3146208	6.2	1022611
Darmor-bzh/Yudal	1995	DY_1995_A01	A01	42.2	Bn-A01-p6747706	6173561	72.1	scaffoldv4_317_459333	19811465	29.9	13637904
Darmor-bzh/Yudal	1996	DY_1996_A01b	A01	54.2	Bn-A01-p8418102	7530768	68.3	BS013743	18593449	14.1	11062681
Darmor-bzh/Yudal	BLUP	DY_BLUP_A01	A01	59.7	scaffoldv4_351_350219	10027817	72.1	scaffoldv4_317_459333	19811465	12.4	9783648
Darmor-bzh/Yudal	2007	DY_2007_A01	A01	59.7	scaffoldv4_351_350219	10027817	70.1	Bn-A01-p23303284	19173222	10.4	9145405
Darmor-bzh/Yudal	2011	DY_2011_A01	A01	70.4	Bn-A01-p23478530	19351379	89.7	Bn-C1-p43032964	23203021	19.3	3851642	GB_2010
Darmor-bzh/Bristol	2008	DB_2008_A01	A01	77	scaffoldv4_317_647948	19622850	81.2	scaffoldv4_768_48637	20642739	4.2	1019889
Darmor-bzh/Samourai	1998	Darmor-bzh/Samourai_1998_A02	A02	0	Bn-A02-p1372727	12296	18.1	Bn-A02-p4220181	1597296	18.1	1585000	AB_2008 Cons_2008
Darmor-bzh/Samourai	BLUP	Darmor-bzh/Samourai_BLUP_A02a	A02	0	Bn-A02-p1372727	12296	13.4	Bn-A02-p3221634	716351	13.4	704055
Darmor-bzh/Yudal	BLUP	DY_BLUP_A02a	A02	0	Bn-A02-p1372727	12296	3.8	Bn-C2-p2034672	87358	3.8	75062
Darmor-bzh/Yudal	2015	2015 Field-Canker	A02	0	5048589	245167	NA	NA	NA	NA	NA		1
Darmor-bzh/Yudal	2007	DY_2007_A02	A02	7.7	Bn-A02-p1092146	262823	16.7	Bn-A02-p3530703	965813	9	702990		1
Darmor-bzh/Yudal	2015	2015 Field-Canker	A02	14.975	3110323	784222	NA	NA	NA	NA	NA		2
Darmor-bzh/Yudal	2012	DY_2012_A02a	A02	16.1	Bn-A02-p3380510	869834	27.9	scaffoldv4_820_151029	2001616	11.8	1131782		2
Darmor-bzh/Yudal	2012	DY_2012_A02b	A02	59.5	scaffoldv4_239_181286	6894062	81.4	scaffoldv4_918_88653	21438168	21.9	14544106
Darmor-bzh/Yudal	BLUP	DY_BLUP_A02b	A02	60.3	Bn-A02-p10156025	7002443	68.5	Bn-A02-p15717143	12120802	8.2	5118359
Darmor-bzh/Yudal	2015	2015field-survival	A02	86.409	3103948	1.24792e+07	NA	NA	NA	NA	NA
Darmor-bzh/Yudal	2016	2016filed-surval	A02	87.22	3194297	12841291	NA	NA	NA	NA	NA
Darmor-bzh/Yudal	2011	DY_2011_A02	A02	70.1	scaffoldv4_442_505819	18338096	76.4	Bn-A02-p22443535	20723010	6.3	2384914		3
Darmor-bzh/Yudal	2014	2014 shadehouse	A02	87.64	3090338_44:A>T	18375298	87.64	NA	NA	NA	NA		3
Darmor-bzh/Yudal	2015	2015field-survival	A02	90.866	3088781	1.95578e+07	NA	NA	NA	NA	NA
Darmor-bzh/Samourai	BLUP	Darmor-bzh/Samourai_BLUP_A02b	A02	52.4	Bn-A02-p19927952	20223345	75.3	Bn-A02-p27245861	24551863	22.9	4328518
Darmor-bzh/Yudal	2009	DY_2009_A02	A02	76.4	Bn-A02-p22443535	20723010	84.7	Bn-A02-p23668607	21869211	8.3	1146201
Darmor-bzh/Yudal		GH-A09-Coty	A02	126.066	3140555	24779399	126.07	NA	NA	NA	NA
Darmor-bzh/Yudal	2015	2015-Maturity	A02	1.688	3104236	NA	NA	NA	NA	NA	NA
Darmor-bzh/Yudal	2012	DY_2012_A03	A03	67.9	scaffoldv4_46_962259	10407494	71.8	Bn-A03-p12322277	11386559	3.9	979065
Darmor-bzh/Yudal	2007	DY_2007_A03	A03	124.9	Bn-A03-p22816593	21569717	141.5	Bn-A03-p31327366	29263607	16.6	7693890
Darmor-bzh/Yudal	BLUP	DY_BLUP_A03	A03	126.9	Bn-A03-p22976259	21756933	132.8	Bn-A03-p25681343	24048162	5.9	2291229
Darmor-bzh/Bristol	2008	DB_2008_A03	A03	123.3	scaffoldv4_864_135032	27392140	125.3	Bn-A03-p31049094	28898756	2	1506616
Darmor-bzh/Yudal	2007	DY_2007_A04	A04	9.2	Bn-A04-p4825669	4862946	11.2	Bn-A04-p8287776	9607197	2	4744251
Darmor-bzh/Yudal	2012	DY_2012_A04	A04	9.2	Bn-A04-p4825669	4862946	13.3	scaffoldv4_273_389484	10335748	4.1	5472802
Darmor-bzh/Bristol	BLUP	DB_BLUP_A04	A04	20.7	scaffoldv4_273_339113	10386119	23.6	Bn-A04-p14559897	15000508	2.9	4614389
Darmor-bzh/Yudal	2008	DY_2008_A04	A04	19.3	Bn-A04-p10744003	11885058	41.5	Bn-A04-p14528871	14976156	22.2	3091098
Darmor-bzh/Yudal	BLUP	DY_BLUP_A04	A04	21.2	Bn-A04-p11015443	12211710	25.9	scaffoldv4_972_105248	12876658	4.7	664948
Darmor-bzh/Yudal	2011	DY_2011_A04	A04	22.5	Bn-A04-p11585127	12640632	27.3	Bn-A04-p12163578	13146945	4.8	506313
Darmor-bzh/Yudal	2014	2014 shadehouse	A04	70.937	3126287	19140856	NA	NA	NA	NA	NA
Darmor-bzh/Yudal	1996	DY_1996_A05	A05	12.7	Bn-A05-p1744534	1887134	16.4	Bn-A05-p2142102	2273504	3.7	386370
Darmor-bzh/Yudal	2011	DY_2011_A05	A05	12.7	Bn-A05-p1744534	1887134	66.9	Bn-A05-p20623573	18827947	54.2	16940813
Darmor-bzh/Yudal	2012	DY_2012_A05	A05	17.9	Bn-A05-p2460244	2567978	32.9	Bn-A05-p4316642	4190636	15	1622658	CB_2008
Darmor-bzh/Yudal	BLUP	DY_BLUP_A05	A05	19.2	Bn-A05-p2582423	2692141	38.7	Bn-A05-p4937055	4796651	19.5	2104510
Darmor-bzh/Bristol	2010	DB_2010_A05	A05	27.7	scaffoldv4_16_1137408	3292243	36.2	scaffoldv4_16_2311533	4466368	8.5	1174125
Darmor-bzh/Samourai	1998	Darmor-bzh/Samourai_1998_A05	A05	67.9	Bn-C5-p39681421	18390064	81.4	Bn-A05-p22114137	20225547	13.5	1835483
Darmor-bzh/Yudal	1996	DY_1996_A06a	A06	0	Bn-A06-p369746	815916	17.3	BS007106	2534937	17.3	1719021	CB_2009
Darmor-bzh/Samourai	1999	Darmor-bzh/Samourai_1999_A06	A06	29.8	Bn-A06-p1350786	1385825	48.7	Bn-A06-p2521668	2484492	45.8	1098667
Darmor-bzh/Samourai	BLUP	Darmor-bzh/Samourai_BLUP_A06	A06	29.8	Bn-A06-p1350786	1385825	46.3	Bn-C6-p36752478	2212276	16.5	826451
Darmor-bzh/Yudal	2015	2015 Field-Canker	A06	24.908	4338964	2.76917e+06	NA	NA	NA	NA	NA
Darmor-bzh/Bristol	2010	DB_2010_A06	A06	57.5	scaffoldv4_400_539363	6018001	61.7	scaffoldv4_450_505476	7244033	4.2	1226032
Darmor-bzh/Yudal	2015	2015-Maturity	A06	63.806	3076210	7.86656e+06	NA	NA	NA	NA	NA
Darmor-bzh/Yudal	2007	DY_2007_A06	A06	70.2	scaffoldv4_203_443954	16898084	76.5	Bn-A06-p16718752	18208680	6.3	1310596
Darmor-bzh/Yudal	2012	DY_2012_A06	A06	76.8	scaffoldv4_68_491172	18356952	95.9	scaffoldv4_59_999757	20605257	19.1	2248305	CB_2010 Cons_2010
Darmor-bzh/Bristol	BLUP	DB_BLUP_A06	A06	89.6	scaffoldv4_68_947463	18813243	90.3	scaffoldv4_68_1093857	18959637	0.7	146394
Darmor-bzh/Yudal	BLUP	DY_BLUP_A06	A06	88.3	BS009615	19988839	96.8	Bn-A06-p21800927	20820985	8.5	832146
Darmor-bzh/Yudal	2014	2014 shadehouse	A06	93.585	4706344	20700180	NA	NA	NA	NA	NA		4
Darmor-bzh/Yudal	2009	DY_2009_A06	A06	101.9	scaffoldv4_251_584707	21607941	116.7	scaffoldv4_290_608744	23174113	14.8	1566172		4
Darmor-bzh/Yudal		GH-A09-APR	A06	105.294	5120801_7:C>G	21834553	NA	NA	NA	NA	NA
Darmor-bzh/Yudal	2011	DY_2011_A06	A06	112.9	Bn-A06-p23852270	22839543	117.3	Bn-A06-p24267499	23264498	4.4	424955
Darmor-bzh/Yudal	1996	DY_1996_A06b	A06	113.5	scaffoldv4_290_297119	22862488	116.7	scaffoldv4_290_608744	23174113	3.2	311625		5
Darmor-bzh/Yudal	2015	2015-Maturity	A06	111.775	3107501	2.2874e+07	NA	NA	NA	NA	NA
Darmor-bzh/Yudal		Marker for dwarfness	A06	112.192	3101347_62:A>C	2.29085e+07	NA	NA	NA	NA	NA
Darmor-bzh/Yudal		Marker for dwarfness	A06	112.964	3103800_68:G>A	23074877	NA	NA	NA	NA	NA
Darmor-bzh/Yudal	2015	2015field-survival	A06	114.975	3166196	2.31959e+07	NA	NA	NA	NA	NA	321885	5
Darmor-bzh/Yudal	2012	DY_2012_A07	A07	0	Bn-A07-p278353	173750	2.4	Bn-A10-p12014652	2115094	2.4	1941344
Darmor-bzh/Yudal	2007	DY_2007_A07	A07	8.7	Bn-A07-p7078464	8973863	17.8	Bn-A07-p9831545	11107078	9.1	2133215
Darmor-bzh/Yudal	2011	DY_2011_A07	A07	12.2	Bn-A07-p9046330	10512442	33.5	Bn-A07-p11856158	14013907	21.3	3501465		6
Darmor-bzh/Yudal	2016	2016field-canker	A07	21.356	3182957	1.05591e+07	NA						6
Darmor-bzh/Yudal	BLUP	DY_BLUP_A07	A07	15.4	scaffoldv4_140_705800	10770489	21.2	Bn-A07-p10181071	11353324	5.8	582835		7
Darmor-bzh/Yudal	2015	2015 Field-Canker	A07	30.003	3117408_29:G>T	1.14171e+07	NA						7
Darmor-bzh/Yudal		GH-A09-Coty	A07	68.104	3084727_18:A>G	1.59556e+07	NA	NA	NA	NA	NA
Darmor-bzh/Yudal		GH-A09-APR	A07	68.499	5048102_5:A>T	1.60241e+07	NA	NA	NA	NA	NA
Darmor-bzh/Yudal	2015	2015 Field-Canker	A07	112.958	4118297	2.24997e+07	NA
Darmor-bzh/Yudal	1995	DY_1995_A08	A08	0.6	BS005978	640861	4.1	Bn-A08-p7018554	5984401	3.5	5343540
Darmor-bzh/Yudal	2012	DY_2012_A08	A08	21.1	Bn-A08-p14697337	2954150	28.9	Bn-A08-p16293275	13762139	7.8	10807989
Darmor-bzh/Yudal	BLUP	DY_BLUP_A08	A08	10	scaffoldv4_825_199917	10593898	15.7	Bn-A08-p13626982	11378053	5.7	784155
Darmor-bzh/Bristol	2008	DB_2008_A08	A08	22.3	scaffoldv4_378_353945	12514128	28.6	scaffoldv4_76_1099302	13612833	6.3	1098705
Darmor-bzh/Bristol	BLUP	DB_BLUP_A08	A08	25.4	scaffoldv4_76_1476840	13235295	37.1	scaffoldv4_76_179138	14532997	11.7	1297702
Darmor-bzh/Bristol	2010	DB_2010_A08	A08	32.1	scaffoldv4_76_633094	14079041	34.8	scaffoldv4_76_395309	14316826	2.7	237785
Darmor-bzh/Yudal	2015	2015 Field-Canker	A08	50.286	3113258_62:A>G	14937354	NA	NA	NA	NA	NA
Darmor-bzh/Bristol	2008	DB_2008_A09	A09	3.2	scaffoldv4_341_636070	778840	6.7	scaffoldv4_316_630799	996367	3.5	217527
Darmor-bzh/Bristol	BLUP	DB_BLUP_A09	A09	6.7	scaffoldv4_316_630799	996367	9.2	scaffoldv4_316_439503	1187663	2.5	191296
Darmor-bzh/Yudal	2011	DY_2011_A09	A09	38.7	scaffoldv4_466_478711	4534097	56	Bn-A09-p9379347	8460857	17.3	3926760	AB_2008, GB_2008 Cons_2008, Cons_2009
Darmor-bzh/Yudal	2012	DY_2012_A09	A09	40.4	scaffoldv4_466_263570	4749238	85.1	scaffoldv4_680_135108	25571471	44.7	20822233
Darmor-bzh/Yudal	BLUP	DY_BLUP_A09	A09	46.1	scaffoldv4_1031_14704	5573756	49.1	BS007428	5874429	3	300673
Darmor-bzh/Yudal	2014	2014 shadehouse	A09	53.763	3104830_27:A>G	8.11573e+06	NA	NA	NA	NA	NA
Darmor-bzh/Yudal	2015	2015field-survival	A09	54.97	3128922	8.25091e+06	NA	NA	NA	NA	NA
Darmor-bzh/Yudal	1995	DY_1995_A09	A09	56	Bn-A09-p9379347	8460857	76.3	BS011392	23729832	20.3	15268975	GB_2008
Darmor-bzh/Yudal	2007	DY_2007_A09	A09	61.1	scaffoldv4_561_253372	11174008	67.1	scaffoldv4_542_168628	20254352	6	9080344
Darmor-bzh/Yudal	2016	2016field-canker	A09	71.091	3128015	2.1102e+07	NA	NA	NA	NA	NA
Darmor-bzh/Yudal	2016	2016field-survival	A09	71.091	3128015	2.1102e+07	NA	NA	NA	NA	NA
Darmor-bzh/Bristol	2010	DB_2010_A10	A10	1.4	Bn-A10-p1123189	2418490	4.2	scaffoldv4_256_100746	5703428	2.8	3284938
Darmor-bzh/Yudal	2016	2016field-canker	A10	70.578	3101711	1.58471e+07	NA	NA	NA	NA	NA
Darmor-bzh/Yudal	2016	2016filed-surval	A10	70.578	3101711	1.58471e+07	NA	NA	NA	NA	NA
Darmor-bzh/Yudal	2015	2015 Field-Canker	A10	75.854	4114338	1.6682e+07	NA	NA	NA	NA	NA
Darmor-bzh/Yudal	2008	DY_2008_C01	C01	0	Bn-C1-p208224	82561	18.2	scaffoldv4_3_2492701	2263603	18.2	2181042			14418576	1.42854e+06	1.42854
Darmor-bzh/Yudal	2009	DY_2009_C01	C01	0	Bn-C1-p208224	82561	4.5	scaffoldv4_3_3832254	924050	4.5	841489
Darmor-bzh/Yudal	BLUP	DY_BLUP_C01	C01	3	scaffoldv4_3_3949393	806911	20.1	scaffoldv4_3_2286783	2469521	17.1	1662610
Darmor-bzh/Yudal	2015	2015-Maturity	C01	48.331	4334178_23:G>C	7.72798e+06	NA	NA	NA	NA	NA
Darmor-bzh/Bristol	2008	DB_2008_C01	C01	59.6	scaffoldv4_95_1183952	11992257	62.3	scaffoldv4_95_71693	13104516	2.7	1112259	AB_2008, AB_2009, AB_2010
Darmor-bzh/Bristol	BLUP	DB_BLUP_C01	C01	59.8	scaffoldv4_95_1118052	12058157	62.6	scaffoldv4_95_32375	13143834	2.8	1085677		8
Darmor-bzh/Yudal	2015	2015field-survival	C01	61.319	4168991	13113078	NA	NA	NA	NA	NA		8
Darmor-bzh/Yudal	2016	2016field-canker	C01	100.173	5121627	3.68357e+07	NA	NA	NA	NA	NA
Darmor-bzh/Yudal	2016	2016field-survival	C01	101.799	3111753_53:C>A	37068377	NA	NA	NA	NA	NA
Darmor-bzh/Yudal		GH-A09-APR	C01	49.556	3167015	NA	NA	NA	NA	NA	NA
Darmor-bzh/Yudal	2015	2015-Maturity	C02	5.374	3218151	256937	NA	NA	NA	NA	NA
Darmor-bzh/Samourai	1998	Darmor-bzh/Samourai_1998_C02	C02	0	Bn-C2-p3732261	3274964	7.1	Bn-C2-p8718989	6422017	7.1	3147053	.
Darmor-bzh/Yudal	1996	DY_1996_C02	C02	20	scaffoldv4_150_616406	4246042	31.8	Bn-C2-p6308241	5162738	11.8	916696		9
Darmor-bzh/Yudal		GH-A09-APR	C02	84.21	3141726	1.97854e+07	NA	NA	NA	NA	NA
Darmor-bzh/Yudal		GH-A09-Coty	C02	135.683	4107313	42431361	NA	NA	NA	NA	NA		9
Darmor-bzh/Bristol	2008	DB_2008_C02	C02	100.2	scaffoldv4_672_2056	45411718	104.3	Bn-C2-p52762110	46038200	4.1	626482
Darmor-bzh/Bristol	BLUP	DB_BLUP_C02	C02	101.7	scaffoldv4_539_251678	45773276	104.5	scaffoldv4_1077_38031	46144755	2.8	371479
Darmor-bzh/Bristol	2010	DB_2010_C03	C03	33.6	scaffoldv4_5_2854190	4940770	43.7	scaffoldv4_645_60536	7592547	10.1	2651777	Cons_2008 Cons_2009
Darmor-bzh/Bristol	BLUP	DB_BLUP_C03	C03	43.7	scaffoldv4_229_276730	6332850	50.3	scaffoldv4_32_133480	9146183	6.6	2813333
Darmor-bzh/Bristol	2008	DB_2008_C03	C03	47.3	scaffoldv4_851_88932	8279123	50.8	scaffoldv4_32_224989	9237692	3.5	958569
Darmor-bzh/Samourai	1998	Darmor-bzh/Samourai_1998_C04	C04	0.8	Bn-C4-p1583238	1269544	21.5	Bn-C4-p3533159	3700220	20.7	2430676
Darmor-bzh/Samourai	BLUP	Darmor-bzh/Samourai_BLUP_C04	C04	10.4	Bn-Scaffold01231-p7882	1636130	91.7	Bn-C4-p46620144	42728409	81.3	41092279
Darmor-bzh/Yudal	1995	DY_1995_C04	C04	44.1	scaffoldv4_50_1541131	8166059	70.4	Bn-C4-p33099726	30298416	26.3	22132357	AB_2008, AB_2010 CB_2008, CB_2010 Cons_2008, Cons_2010
Darmor-bzh/Yudal	2007	DY_2007_C04	C04	44.1	scaffoldv4_50_1541131	8166059	52.7	Bn-C4-p15760854	14496766	8.6	6330707
Darmor-bzh/Yudal	2011	DY_2011_C04	C04	47	scaffoldv4_232_3025	9213272	58.8	Bn-C4-p24017284	21427519	11.8	12214247
Darmor-bzh/Yudal	BLUP	DY_BLUP_C04	C04	48.5	scaffoldv4_232_330155	9540402	68.3	scaffoldv4_102_744595	29268673	19.8	19728271
Darmor-bzh/Bristol	2008	DB_2008_C04	C04	64.9	scaffoldv4_145_228278	12525653	68.9	Bn-C4-p23518019	21000887	4	8475234
Darmor-bzh/Bristol	2010	DB_2010_C04	C04	68.1	scaffoldv4_7_885790	14747148	72	scaffoldv4_92_895260	22053457	3.9	7306309
Darmor-bzh/Bristol	BLUP	DB_BLUP_C04a	C04	81	scaffoldv4_476_439285	28592795	84.9	scaffoldv4_534_365651	30940202	3.9	2347407
Darmor-bzh/Yudal	2014	2014 shadehouse	C04	84.296	3096611_34:T>G	3.83122e+07	NA	NA	NA	NA	NA
Darmor-bzh/Bristol	BLUP	DB_BLUP_C04b	C04	129	scaffoldv4_89_3104	46363067	130.8	scaffoldv4_261_349710	46715840	1.8	352773	Cons_2009
Darmor-bzh/Bristol	2008	DB_2008_C05	C05	26.5	scaffoldv4_309_207659	4522897	37.8	scaffoldv4_667_254511	6845036	11.3	2322139
Darmor-bzh/Yudal	2007	DY_2007_C05	C05	51.6	scaffoldv4_3791_818	6341548	55.7	scaffoldv4_53_285396	15005541	4.1	8663993	AB_2010 Cons_2008
Darmor-bzh/Yudal	2012	DY_2012_C05	C05	49	scaffoldv4_702_226363	8885048	57.7	scaffoldv4_1844_6760	16281604	8.7	7396556
Darmor-bzh/Bristol	2010	DB_2010_C05	C05	50.7	scaffoldv4_487_94991	9613844	51.4	scaffoldv4_487_457471	9976324	0.7	362480
Darmor-bzh/Bristol	BLUP	DB_BLUP_C06a	C06	5.4	scaffoldv4_428_191853	3578253	7.1	scaffoldv4_606_336273	4232711	1.7	654458
Darmor-bzh/Yudal	2015	2015-Maturity	C06	65.183	5029907	2.90441e+07	NA	NA	NA	NA	NA
Darmor-bzh/Bristol	2010	DB_2010_C06	C06	61.7	scaffoldv4_226_304814	32038068	63.3	scaffoldv4_11_213078	32555919	1.6	517851
Darmor-bzh/Yudal	BLUP	DY_BLUP_C06	C06	94.5	scaffoldv4_69_472108	35705385	106	scaffoldv4_69_1666812	36900089	11.5	1194704	AB_2010 Cons_2010
Darmor-bzh/Bristol	BLUP	DB_BLUP_C06c	C06	92.6	scaffoldv4_69_1131989	36365266	96.3	scaffoldv4_69_1666812	36900089	3.7	534823
Darmor-bzh/Bristol	2010	DB_2010_C07	C07	12.1	scaffoldv4_434_350089	18399781	15.3	scaffoldv4_495_349209	21287354	3.2	2887573
Darmor-bzh/Yudal	2011	DY_2011_C07	C07	29.4	scaffoldv4_26_212604	25446250	39.9	scaffoldv4_47_354672	29338879	10.5	3892629
Darmor-bzh/Yudal	2007	DY_2007_C07	C07	43.6	Bn-C4-p21161191	30781102	59.9	Bn-C7-p38690796	35449176	16.3	4668074
Darmor-bzh/Yudal	BLUP	DY_BLUP_C07	C07	57.5	scaffoldv4_35_515191	34643154	60.8	scaffoldv4_353_520272	35276173	3.3	633019
Darmor-bzh/Yudal	1996	DY_1996_C07	C07	74.7	Bn-C7-p42321718	39063758	78.9	scaffoldv4_87_241139	40218894	4.2	1155136
Darmor-bzh/Yudal	2014	2014 shadehouse	C07	92.3	5050300	4.32622e+07	NA	NA	NA	NA	NA
Darmor-bzh/Yudal	2007	DY_2007_C08	C08	17.6	scaffoldv4_324_253923	19212466	71.9	Bn-C8-p33508129	28237979	54.3	9025513
Darmor-bzh/Yudal	2015	2015field-survival	C08	32.574	3183817	20766069	NA	NA	NA	NA	NA
Darmor-bzh/Yudal	2012	DY_2012_C08	C08	60	scaffoldv4_9_1415312	29597061	67.4	Bn-C8-p32722330	30553364	7.4	956303
Darmor-bzh/Bristol	2010	DB_2010_C08	C08	60	Bn-C8-p31898562	29800263	65.8	scaffoldv4_9_163536	30848837	5.8	1048574
Darmor-bzh/Yudal	BLUP	DY_BLUP_C08	C08	61.7	Bn-C8-p31898562	29800263	67.4	Bn-C8-p32722330	30553364	5.7	753101
Darmor-bzh/Yudal	1996	DY_1996_C08	C08	74.3	Bn-C8-p34052524	31861996	78.2	Bn-C8-p35557727	33251705	3.9	1389709	AB_2008, CB_2009, GB_2008
Darmor-bzh/Samourai	1998	Darmor-bzh/Samourai_1998_C08	C08	57.1	Bn-C6-p37358876	32453209	86.2	Bn-C8-p40682226	37497147	29.1	5043938
Darmor-bzh/Yudal		GH-A09-APR	C09	12.216	3141407	1.29628e+06	NA	NA	NA	NA	NA
Darmor-bzh/Yudal	2016	2016field-canker	C09	57.138	3092936	3600000	NA	NA	NA	NA	NA
Darmor-bzh/Bristol	BLUP	DB_BLUP_C09	C09	11	scaffoldv4_408_108046	5807013	13.6	scaffoldv4_156_982646	6592185	2.6	785172
Darmor-bzh/Yudal		GH-A09-Coty	C09	55.055	3144245_23:T>C	34154278	NA	NA	NA	NA	NA
Darmor-bzh/Bristol	2010	DB_2010_C09	C09	55.2	scaffoldv4_1929_22787	41092265	60.6	scaffoldv4_282_445311	42988731	5.4	1896466	Cons_2010
Darmor-bzh/Yudal	2016	2016field-canker	C09	93.419	5120888	45405183	NA	NA	NA	NA	NA
Darmor-bzh/Yudal	2016	2016filed-surval	C09	93.419	5120888	45405183	NA	NA	NA	NA	NA
Darmor-bzh/Yudal	2009	DY_2009_C09	C09	102.9	scaffoldv4_111_550396	45771152	116.6	scaffoldv4_121_859979	47422621	13.7	1651469
Darmor-bzh/Yudal	2008	DY_2008_C09	C09	105.6	scaffoldv4_3097_804	46612679	116.6	scaffoldv4_121_859979	47422621	11	809942		10
Darmor-bzh/Yudal	2014	2014 shadehouse	C09	104.509	3079341	4.66224e+07	NA	NA	NA	NA	NA		10
Darmor-bzh/Yudal	2015	2015 Field-Canker	C09	104.509	3079341	4.66224e+07	NA	NA	NA	NA	NA		10
Darmor-bzh/Yudal	2015	2015field-survival	C09	104.509	3079341	4.66224e+07	NA	NA	NA	NA	NA		10
Darmor-bzh/Yudal	2015	2015-Maturity	C09	104.509	3079341	4.66224e+07	NA	NA	NA	NA	NA
Darmor-bzh/Yudal	BLUP	DY_BLUP_C09	C09	110.1	Bn-C9-p51384906	46662813	116.6	scaffoldv4_121_859979	47422621	6.5	759808		10
Darmor-bzh/Yudal	1995	DY_1995_C09	C09	110.4	scaffoldv4_336_190519	46789102	119.1	BS011111	48102250	8.7	1313148
Darmor-bzh/Yudal	1996	DY_1996_C09	C09	110.4	scaffoldv4_336_190519	46789102	119.1	BS011111	48102250	8.7	1313148
