# Supplementary material for: Stable Quantitative Resistance Loci to Blackleg Disease in Canola (Brassica napus L.) Over Continents
Source: Front Plant Sci. 2018 Nov 23;9:1622. doi: 10.3389/fpls.2018.01622 (PMC6265502; doi:10.3389/fpls.2018.01622)
Supplement: Supplementary file 6 [file Table_3.xlsx]

## Sheet: Sheet2
Supplementary Table 3: Candidate genes mapped in the vicinity of quantitative resistance (QR) loci in the Darmor-bzh/Yudal population (this study) and previously identified genomic regions associated with resistance to L. maculans in Brassica napus doubled haploid and genome-wide association populations (Raman et al 2016, Kumar et al 2018). Physical positions of B. napus candidate R genes are bas…
Population	Method of inoculation	Source of Inoculum	Phenotype scored	Phenotyping year	Significant marker trait association (MTA)	Reference	Candidate Gene from Arabopsis/B. napus	Name of B. napus R Gene (Alamery et al (2018))	Class (Alamery et al 2018))	Domains Strcture (Alamery et al 2018)	GSBRN Name	Chromosome Number	Position Darmor genome V4 (start)Position Darmor genome V4 (end)		Length of R gene	CDS length	No. Exons	Distance from previously reported significant MTA (bp)	Distance from the closest R gene (bp)	Distance from the closest R gene (Mp)	Name of the closest candidate gene	Nature of gene
Darmor-bzh/Yudal	Field Evaluation	Natural infection		1996	Significant MTA	Kumar et al (2018)					Bn-A01-p460072	A01	50056
		NA				candidate R gene					AT4G37460.1	A01	242906
		NA				candidate R gene					AT4G37460.1	A01	242906
		NA				candidate R gene					AT4G37460.1	A01	243048
GWAS Panel	Cotyledon Infection	D06 (IBCN75)-CS	Cotyledon lesion		Significant MTA	Raman et al (2016)					3145597|F|0-54:A>G-54:A>G	A01	672633
		NA					B. napus gene				BnaA01g01450D	A01	777243
		NA				candidate R gene					AT5G44870.1	A01	779592
		NA				candidate R gene					AT5G17880.1	A01	779614
		NA				candidate R gene					AT5G45250.1	A01	780886
		NA				candidate R gene					AT5G45220.1	A01	781594
		NA				Alamery et al (2018)	B. napus R gene	BnA1-3-TNL-TNL	TNL	TIR – NBS – LRR	GSBRNA2T00121460001	A01	781658	777272	4387	3468	5
		NA				Alamery et al (2018)	B. napus R gene	BnA1-2-TNL-TNL	TNL	TIR – NBS – LRR	GSBRNA2T00121459001	A01	782209	787050	4842	4374	6
		NA					B. napus gene				BnaA01g01460D	A01	782209
		NA				candidate R gene					AT5G45050.1	A01	782580
		NA				candidate R gene					AT4G36140.1	A01	782950
		NA				candidate R gene					AT5G45050.1	A01	783076
		NA				candidate R gene					AT3G51560.1	A01	783079
		NA				candidate R gene					AT5G45260.1	A01	783184
		NA				candidate R gene					AT4G36140.1	A01	784352
		NA				candidate R gene					AT5G45260.1	A01	784406
		NA				candidate R gene					AT4G36140.1	A01	784870
		NA				candidate R gene					AT5G45260.1	A01	785066
		NA				candidate R gene					AT2G17800.1	A01	850377
		NA				candidate R gene					AT3G51300.1	A01	850718
		NA				candidate R gene					AT2G17800.1	A01	850726
		NA				candidate R gene					AT2G17800.1	A01	850970
GWAS Panel	Cotyledon Infection	D07 (IBCN76)-CS	Cotyledon lesion		Significant MTA	Raman et al (2016)					3088655|F|0-41:T>A-41:T>A	A01	1571588
		NA				candidate R gene					AT4G33300.1	A01	1675326
		NA				Alamery et al (2018)	B. napus R gene	BnA1-1CNL-CNL	CNL	CC-NBS - LRR	GSBRNA2T00121222001	A01	1675429	1679205	3777	2424	5
		NA				candidate R gene					AT4G33300.1	A01	1676595
		NA				candidate R gene					AT4G33300.1	A01	1676747
GWAS Panel	Cotyledon Infection	D07 (IBCN76)-CS	Cotyledon lesion		Significant MTA	Raman et al (2016)					4168177|F|0-63:C>T-63:C>T	A01	1689966
Darmor-bzh/Bristol				BLUP	Significant MTA	Kumar et al (2018)					scaffoldv4_18_292322	A01	2123597
		NA				candidate R gene					AT4G39090.1	A01	2501831
		NA				candidate R gene					AT4G39090.1	A01	2502240
		NA				candidate R gene					AT4G39090.1	A01	2502480
		NA				candidate R gene					AT3G30740.1	A01	2517929
		NA				candidate R gene					AT4G39400.1	A01	2554377
GWAS Panel	Cotyledon Infection	04MGPP041-CS	Cotyledon lesion		Significant MTA	Raman et al (2016)					5053662|F|0-31:C>T-31:C>T	A01	3104423
		NA				candidate R gene					AT3G27450.1	A01	3820785
		NA					B. napus gene				BnaA01g09680D	A01	4756103
		NA				Alamery et al (2018)	B. napus R gene	BnA1-4-CNL-NL	CNL	NBS - LRR	GSBRNA2T00131406001	A01	4845243	4841851	3393	3393	1
		NA				Alamery et al (2018)	B. napus R gene	BnA1-5-TNL-TNL	TNL	TIR – NBS – LRR	GSBRNA2T00131435001	A01	5002468	5008294	5827	4851	8
		NA					B. napus gene				BnaA01g10040D	A01	5002468
		NA				candidate R gene					AT4G19500.1	A01	5003799
		NA				candidate R gene					AT4G19500.1	A01	5004885
		NA				candidate R gene					AT4G19500.1	A01	5005115
		NA				candidate R gene					AT5G45050.1	A01	5005292
GWAS Panel	Ascospore shower test	Monola76TT	Internal infection		Significant MTA	Raman et al (2016)					3137342|F|0-61:T>C-61:T>C	A01	5168056
Darmor-bzh/Yudal				1995	Significant MTA	Kumar et al (2018)					Bn-A01-p6747706	A01	6173561
GWAS Panel	Cotyledon Infection	D02 (IBCN15)-CS	Cotyledon lesion		Significant MTA	Raman et al (2016)					3131459|F|0-27:T>C-27:T>C	A01	6308407
GWAS Panel	Ascospore shower test	Av-Garnet	Internal infection		Significant MTA	Raman et al (2016)					3099564|F|0-16:T>C-16:T>C	A01	6341403
GWAS Panel	Ascospore shower test	Av-Garnet	Internal infection		Significant MTA	Raman et al (2016)					3076998|F|0-45:C>G-45:C>G	A01	6524713
		NA				Alamery et al (2018)	B. napus R gene	BnA1-6-TNL-TNL	TNL	TIR – NBS – LRR	GSBRNA2T00079529001	A01	6537647	6540454	2808	2808	1
		NA				candidate R gene					AT4G23440.1	A01	6537944
		NA				candidate R gene					AT4G23440.1	A01	6539273
		NA					B. napus gene				BnaA01g13140D	A01	6595572
		NA				candidate R gene					AT4G16860.1	A01	6951560
		NA				candidate R gene					AT4G25230.1	A01	7361645
		NA				candidate R gene					AT4G25230.1	A01	7361645
		NA				candidate R gene					AT5G51450.2	A01	7361777
		NA				candidate R gene					AT4G25230.1	A01	7362593
		NA				candidate R gene					AT4G25230.1	A01	7362832
Darmor-bzh/Yudal				1996	Significant MTA	Kumar et al (2018)					Bn-A01-p8418102	A01	7530768
		NA				candidate R gene					AT4G26090.1	A01	7808807
		NA				candidate R gene					AT4G26090.1	A01	7808949
		NA				Alamery et al (2018)	B. napus R gene	BnA1-8-CNL-CNL	CNL	CC – NBS - LRR	GSBRNA2T00039534001	A01	7808973	7811465	2493	2493	1
		NA					B. napus gene				BnaA01g15270D	A01	7808973
		NA				candidate R gene					AT4G26090.1	A01	7810953
		NA				Alamery et al (2018)	B. napus R gene	BnA1-7-CNL-CNL	CNL	CC – NBS - LRR	GSBRNA2T00149475001	A01	8342525	8345458	2934	2934	1
		NA				candidate R gene					AT4G27190.1	A01	8342525
		NA					B. napus gene				BnaA01g16260D	A01	8342525
		NA				candidate R gene					AT4G27190.1	A01	8344090
GWAS Panel	Ascospore shower test	CBJardheeHT	Internal infection		Significant MTA	Raman et al (2016)					3174590|F|0-25:A>T-25:A>T	A01	9132189
Darmor-bzh/Yudal				BLUP	Significant MTA	Kumar et al (2018)					scaffoldv4_351_350219	A01	10027817
Darmor-bzh/Yudal				2007	Significant MTA	Kumar et al (2018)					scaffoldv4_351_350219	A01	10027817
		NA				Alamery et al (2018)	B. napus R gene	BnA1-9-TNL-TN	TNL	TIR - NBS	GSBRNA2T00021315001	A01	10190555	10195177	4622	1488	3
		NA					B. napus gene				BnaA01g18700D	A01	10190555
		NA				candidate R gene					AT3G44480.1	A01	10190591
		NA				candidate R gene					AT5G18350.1	A01	10194256
		NA				Alamery et al (2018)	B. napus R gene	BnA1-10-TNL-TNT	TNL	TIR - NBS-TIR	GSBRNA2T00021315001	A01	10195294	10197674	2380	2073	4
		NA				candidate R gene					AT2G14080.1	A01	10196089
		NA				Alamery et al (2018)	B. napus R gene	BnA1-11-TNL-NL	TNL	NBS - LRR	GSBRNA2T00021316001	A01	10202466	10204428	1963	1773	3
		NA				candidate R gene					AT5G41540.1	A01	10204039
		NA				candidate R gene					AT5G58420.1	A01	10889497
		NA				candidate R gene					AT5G07090.1	A01	10889581
		NA				candidate R gene					AT5G58420.1	A01	10889877
		NA				candidate R gene					AT3G51300.1	A01	10976221
		NA				candidate R gene					AT3G51300.1	A01	10976339
		NA				candidate R gene					AT3G51300.1	A01	10976799
		NA				candidate R gene					AT3G46530.1	A01	11592037
		NA				candidate R gene					AT3G46530.1	A01	11592162
		NA					B. napus gene				BnaA01g19950D	A01	11592797
		NA				Alamery et al (2018)	B. napus R gene	BnA1-12-CNL-CNL	CNL	CC – NBS - LRR	GSBRNA2T00138436001 and GSBRNA2T00138435001	A01	11593874	11591295	2580	2580	1
		NA					B. napus gene				BnaA01g19960D	A01	11597325
		NA				candidate R gene					AT3G46530.1	A01	11597917
		NA				Alamery et al (2018)	B. napus R gene	BnA1-13-CNL-NL	CNL	NBS - LRR	GSBRNA2T00138438001	A01	11599105	11597038	2068	1770	3
		NA					B. napus gene				BnaA01g19970D	A01	11599463
		NA				candidate R gene					AT5G07090.1	A01	12038330
		NA				candidate R gene					ATCG00380.1	A01	14083951
		NA					B. napus gene				BnaA01g21960D	A01	14300051
		NA				candidate R gene					AT1G59780.1	A01	14300318
		NA				candidate R gene					AT1G58390.1	A01	14300405
		NA				candidate R gene					AT5G43470.1	A01	14301173
		NA				Alamery et al (2018)	B. napus R gene	BnA1-17-CNL-CNL	CNL	CC – NBS - LRR	GSBRNA2T00026786001	A01	14303178	14300281	2898	2586	3
		NA				Alamery et al (2018)	B. napus R gene	BnA1-14-TNL-TIR	TNL	TIR doamin	GSBRNA2T00039534001	A01	15302158	15301660	498	498	1
		NA				Alamery et al (2018)	B. napus R gene	BnA1-15-CNL-CNL	CNL	CC – NBS - LRR	GSBRNA2T00039539001	A01	15327470	15324750	2721	2721	1
		NA				Alamery et al (2018)	B. napus R gene	BnA1-18-CNL-CNL	CNL	CC – NBS - LRR	GSBRNA2T00083384001	A01	15408981	15411701	2721	2721	1
		NA				candidate R gene					AT1G12220.1	A01	15409060
		NA				candidate R gene					AT1G12220.1	A01	15409310
		NA				candidate R gene					AT1G12280.1	A01	15409524
GWAS Panel	Cotyledon Infection	D02 (IBCN15)-CS	Cotyledon lesion		Significant MTA	Raman et al (2016)					3084230|F|0-39:T>C-39:T>C	A01	16701771
		NA					B. napus gene				BnaA01g24490D	A01	16873394
		NA				candidate R gene					AT3G04210.1	A01	16873426
		NA				candidate R gene					AT2G14080.1	A01	16873492
		NA				Alamery et al (2018)	B. napus R gene	BnA1-19-TNL-TL	TNL	TIR- LRR	GSBRNA2T00056240001	A01	16873549	16876983	3435	2670	5
		NA				candidate R gene					AT5G18350.1	A01	16873770
		NA				candidate R gene					AT3G44480.1	A01	16874389
		NA				candidate R gene					AT1G69550.1	A01	16875468
		NA				candidate R gene					AT1G69550.1	A01	16875468
		NA				candidate R gene					AT5G44510.1	A01	16875499
		NA				candidate R gene					AT1G69550.1	A01	16875580
		NA				candidate R gene					AT2G14080.1	A01	16875769
		NA				candidate R gene					AT2G14080.1	A01	16875931
		NA				candidate R gene					AT5G20480.1	A01	18914275
Darmor-bzh/Yudal				2011	Significant MTA	Kumar et al (2018)					Bn-A01-p23478530	A01	19351379
		NA				candidate R gene					AT1G59870.1	A01	19615352
Darmor-bzh/Bristol				2008	Significant MTA	Kumar et al (2018)					scaffoldv4_317_647948	A01	19622850
GWAS Panel	Ascospore shower test	CBJardheeHT	Internal infection		Significant MTA	Raman et al (2016)					3119463|F|0-6:A>G-6:A>G	A01	19691141
		NA				Alamery et al (2018)	B. napus R gene	BnA1-20-CNL-CN	CNL	CC – NBS	GSBRNA2T00010011001	A01	19873137	19874480	1344	1251	2
		NA				candidate R gene					AT3G15190.1	A01	20105768
		NA				candidate R gene					AT5G45260.1	A01	21070065
		NA				Alamery et al (2018)	B. napus R gene	BnA1-21-TNL-TNL	TNL	TIR – NBS – LRR	GSBRNA2T00060307001	A01	21070077	21071536	1460	1080	3
		NA				candidate R gene					AT3G51560.1	A01	21071354
		NA				candidate R gene					AT2G15042.1	A01	21118828
		NA				candidate R gene					AT3G05650.1	A01	21118831
		NA				candidate R gene					AT3G05650.1	A01	21118838
		NA				candidate R gene					AT2G15042.1	A01	21134241
		NA				candidate R gene					AT2G15042.1	A01	21134438
		NA				candidate R gene					AT3G05650.1	A01	21134441
		NA					B. napus gene				BnaA01g32130D	A01	21689666
		NA				Alamery et al (2018)	B. napus R gene	BnA1-22-TNL-TNL	TNL	TIR – NBS – LRR	GSBRNA2T00072854001	A01	21689786	21693782	3997	2973	5
		NA				candidate R gene					AT5G46260.1	A01	21691023
		NA				candidate R gene					AT5G46450.1	A01	21691145
		NA				candidate R gene					AT5G46450.1	A01	21691256
		NA				candidate R gene					AT5G46450.1	A01	21691441
		NA				Alamery et al (2018)	B. napus R gene	BnA1-23-CNL-NNL	CNL	NBS-NBS - LRR	GSBRNA2T00057493001	A01	21881997	21885836	3840	3840	1
		NA				candidate R gene					AT3G07040.1	A01	21881997
		NA					B. napus gene				BnaA01g32500D	A01	21881997
		NA				candidate R gene					AT3G07040.1	A01	21883119
		NA				candidate R gene					AT3G07040.1	A01	21883558
		NA					B. napus gene				BnaA01g33710D	A01	22872171
		NA				Alamery et al (2018)	B. napus R gene	BnA1-24-TNL-TNL	TNL	TIR – NBS – LRR	GSBRNA2T00015327001 and GSBRNA2T00015328001	A01	22873101	22876819	3719	3435	4
		NA				candidate R gene					AT5G41740.2	A01	22873204
		NA				candidate R gene					AT5G41740.2	A01	22873259
		NA				candidate R gene					AT1G69550.1	A01	22873275
		NA				candidate R gene					AT5G11250.1	A01	22873288
		NA				candidate R gene					AT4G36140.1	A01	22873299
		NA				candidate R gene					AT3G04210.1	A01	22873581
		NA				candidate R gene					AT3G44480.1	A01	22873848
		NA				candidate R gene					AT5G44510.1	A01	22873928
		NA				candidate R gene					AT2G14080.1	A01	22873932
		NA					B. napus gene				BnaA01g33720D	A01	22874773
		NA				candidate R gene					AT1G69550.1	A01	22875476
		NA				candidate R gene					AT2G14080.1	A01	22875479
		NA				Alamery et al (2018)	B. napus R gene	BnA1-25-TNL-TNL	TNL	TIR – NBS – LRR	GSBRNA2T00015331001	A01	22886145	22889813	3669	3303	4
		NA					B. napus gene				BnaA01g33750D	A01	22886145
		NA				candidate R gene					AT3G44480.1	A01	22886296
		NA				candidate R gene					AT5G41540.1	A01	22886314
		NA				candidate R gene					AT1G69550.1	A01	22886488
		NA				candidate R gene					AT3G04210.1	A01	22886505
		NA				candidate R gene					AT5G11250.1	A01	22886634
		NA				candidate R gene					AT5G44510.1	A01	22886989
		NA					B. napus gene				BnaA01g33780D	A01	22897076
		NA				Alamery et al (2018)	B. napus R gene	BnA1-26-TNL-TNL	TNL	TIR – NBS – LRR	GSBRNA2T00015334001	A01	22897188	22900899	3712	3441	4
		NA				candidate R gene					AT5G11250.1	A01	22897530
		NA				candidate R gene					AT3G04210.1	A01	22897674
		NA				candidate R gene					AT5G18350.1	A01	22898036
		NA				candidate R gene					AT5G44510.1	A01	22898044
		NA				candidate R gene					AT2G14080.1	A01	22898332
		NA				candidate R gene					AT3G44410.1	A01	22900459
		NA				Alamery et al (2018)	B. napus R gene	BnA1-27-TNL-TNL	TNL	TIR – NBS – LRR	GSBRNA2T00015352001	A01	22956835	22959628	2794	1917	4
		NA					B. napus gene				BnaA01g33930D	A01	22956835
		NA				candidate R gene					AT5G17970.1	A01	22957242
		NA				candidate R gene					ATCG00160.1	A01	23067680
		NA				candidate R gene					ATCG00160.1	A01	23079502
		NA				Alamery et al (2018)	B. napus R gene	BnA1-16-TNL-TNL	TNL	TIR - NBS - LRR	GSBRNA2T00022454001	A01 (Un_random)	46634447	46630679	-3768	3240	7
		NA				candidate R gene					AT4G26090.1	A01_random	528196
		NA					B. napus gene				BnaA01g35670D	A01_random	879447
		NA				candidate R gene					AT1G12280.1	A01_random	879944
		NA				candidate R gene					AT1G61180.2	A01_random	880408
		NA				candidate R gene					AT1G12220.1	A01_random	880796
		NA				candidate R gene					AT1G15890.1	A01_random	881070
		NA				candidate R gene					AT1G61105.1	A01_random	1580151
GWAS Panel	Cotyledon Infection	D07 (IBCN76)-CS	Cotyledon lesion		Significant MTA	Raman et al (2016)					3126259|F|0-5:T>C-5:T>C	A01_random	2393944
		NA				Alamery et al (2018)	B. napus R gene	BnA1-28-TNL-TNL	TNL	TIR – NBS – LRR	chrA01_random-snap.727	A01_random	2669355	2672687	3333	2544	6
		NA				candidate R gene					AT2G14080.1	A01_random	2669692
		NA				candidate R gene					AT3G44480.1	A01_random	2669805
		NA				candidate R gene					AT1G56510.1	A01_random	2669884
		NA				candidate R gene					AT1G69550.1	A01_random	2669931
		NA				candidate R gene					AT5G11250.1	A01_random	2670064
		NA				candidate R gene					AT5G18350.1	A01_random	2670118
		NA				candidate R gene					AT3G04210.1	A01_random	2670227
		NA				candidate R gene					AT5G44510.1	A01_random	2670567
		NA				candidate R gene					AT3G04210.1	A01_random	2670745
		NA				candidate R gene					AT5G44510.1	A01_random	2672152
Darmor/Samourai				BLUP	Significant MTA	Kumar et al (2018)					Bn-A02-p1372727	A02	12296
Darmor-bzh/Yudal				BLUP	Significant MTA	Kumar et al (2018)					Bn-A02-p1372727	A02	12296
Darmor/Samourai				1998	Significant MTA	Kumar et al (2018)					Bn-A02-p1372727	A02	12296
						candidate R gene					AT5G09960.1	A02	100604
Darmor-bzh/Yudal	Field Evaluation	This study	Internal infection	2015	Significant MTA	This study				5048589		A02	245167					17656	144563	0.144563	AT5G09960.1	Unknown
Darmor-bzh/Yudal				2007	Significant MTA	Kumar et al (2018)					Bn-A02-p1092146	A02	262823
		NA				candidate R gene					AT5G12180.1	A02	505801
		NA				candidate R gene					AT5G12940.1	A02	506397
		NA				candidate R gene					AT5G13160.1	A02	506397
		NA				candidate R gene					AT5G13320.1	A02	506397
		NA				candidate R gene					AT5G13160.1	A02	507183
		NA				candidate R gene					AT5G12940.1	A02	596305
		NA				candidate R gene					AT5G13160.1	A02	648881
		NA				candidate R gene					AT5G13320.1	A02	649088
		NA				candidate R gene					AT5G13320.1	A02	733398
GWAS Panel	Cotyledon Infection	D05 (IBCN18)-CS	Cotyledon lesion		Significant MTA	Raman et al (2016)					3094337|F|0-36:C>G-36:C>G	A02	744248					39973.8
Darmor-bzh/Yudal	Field Evaluation	This study	Internal infection	2015	Significant MTA	This study				3110323		A02	784222					85612.2	50823.8	0.0508238	AT5G13320.1/BnaA02g01560D / GSBRNA2T00143391001	Auxin-responsive GH3 family protein
Darmor-bzh/Yudal				2012	Significant MTA	Kumar et al (2018)					Bn-A02-p3380510	A02	869834
GWAS Panel	Cotyledon Infection	D03 (IBCN16)-CS	Cotyledon lesion		Significant MTA	Raman et al (2016)					3141337|F|0-7:G>A-7:G>A	A02	1609860
		NA					B. napus gene				BnaA02g03780D	A02	1736757
		NA				candidate R gene					AT5G11250.1	A02	1743028
		NA				candidate R gene					AT1G56510.1	A02	1743205
		NA				Alamery et al (2018)	B. napus R gene	BnA2-7-TNL-TNL	TNL	TIR – NBS – LRR	GSBRNA2G00143125001	A02	1743542	1736900	6643	3930	14
		NA					B. napus gene				BnaA02g03790D	A02	1744436
		NA				candidate R gene					AT5G17970.1	A02	1744653
		NA				candidate R gene					AT2G14080.1	A02	1744865
		NA				candidate R gene					AT5G17970.1	A02	1744957
		NA				candidate R gene					AT2G14080.1	A02	1745410
		NA				candidate R gene					AT5G44510.1	A02	1745910
		NA				candidate R gene					AT5G17970.1	A02	1746319
		NA				Alamery et al (2018)	B. napus R gene	BnA2-6-TNL-TNL	TNL	TIR – NBS – LRR	GSBRNA2T00143124001	A02	1747460	1744572	2889	2397	4
		NA					B. napus gene				BnaA02g03810D	A02	1755946
		NA				candidate R gene					AT3G04210.1	A02	1757525
		NA				candidate R gene					AT5G18350.1	A02	1757550
		NA				candidate R gene					AT4G14370.1	A02	1757570
		NA				candidate R gene					AT5G46450.1	A02	1757811
		NA				Alamery et al (2018)	B. napus R gene	BnA2-5-TNL-TN	TNL	TIR - NBS	GSBRNA2G00143122001	A02	1757917	1755946	1972	1521	3
		NA					B. napus gene				BnaA02g03830D	A02	1760033
		NA				candidate R gene					AT1G64070.1	A02	1761672
		NA				Alamery et al (2018)	B. napus R gene	BnA2-4-TNL-TNL	TNL	TIR - NBS - TIR	GSBRNA2T00143120001	A02	1762019	1757435	4585	2145	4
		NA					B. napus gene				BnaA02g04080D	A02	1832180
		NA				candidate R gene					AT5G18350.1	A02	1832729
		NA				candidate R gene					AT5G18350.1	A02	1833699
		NA				candidate R gene					AT3G44480.1	A02	1835646
		NA				candidate R gene					AT3G04210.1	A02	1836072
		NA					A. thaliana gene				AT1G63750.3	A02	1836613
		NA				candidate R gene					AT1G17600.1	A02	1836899
		NA				Alamery et al (2018)	B. napus R gene	BnA2-9-TNL-TNL	TNL	TIR – NBS – LRR	GSBRNA2T00010269001	A02	1836976	1832275	4702	3561	4
		NA				candidate R gene					AT5G12180.1	A02	1865741
		NA				candidate R gene					AT5G12940.1	A02	1865741
		NA				candidate R gene					AT5G13160.1	A02	1865741
		NA				candidate R gene					AT5G13320.1	A02	1865741
		NA				candidate R gene					AT5G58420.1	A02	3634378
		NA				candidate R gene					AT5G07090.1	A02	3634512
		NA				candidate R gene					AT5G07090.1	A02	3634756
		NA				candidate R gene					AT5G58420.1	A02	3634756
		NA				candidate R gene					AT5G58420.1	A02	3635000
		NA				candidate R gene					AT5G52640.1	A02	4403444
		NA				candidate R gene					AT5G52640.1	A02	4404911
		NA				candidate R gene					AT5G55390.1	A02	4500542
		NA				candidate R gene					AT5G55390.1	A02	4502238
		NA				candidate R gene					AT5G55390.1	A02	4506392
GWAS Panel	Cotyledon Infection	D10 (PHW1223)-CS	Cotyledon lesion		Significant MTA	Raman et al (2016)					4107944|F|0-32:G>A-32:G>A	A02	5061212
GWAS Panel	Cotyledon Infection	D10 (PHW1223)-CS	Cotyledon lesion		Significant MTA	Raman et al (2016)					3135599|F|0-38:T>C-38:T>C	A02	5877210
GWAS Panel	Cotyledon Infection	D10 (PHW1223)-CS	Cotyledon lesion		Significant MTA	Raman et al (2016)					3130570|F|0-59:T>A-59:T>A	A02	6270901
GWAS Panel	Cotyledon Infection	D10 (PHW1223)-CS	Cotyledon lesion		Significant MTA	Raman et al (2016)					4337518|F|0-9:G>A-9:G>A	A02	6284283
Darmor-bzh/Yudal				2012	Significant MTA	Kumar et al (2018)					scaffoldv4_239_181286	A02	6894062
Darmor-bzh/Yudal				BLUP	Significant MTA	Kumar et al (2018)					Bn-A02-p10156025	A02	7002443
GWAS Panel	Cotyledon Infection	D10 (PHW1223)-CS	Cotyledon lesion		Significant MTA	Raman et al (2016)					3096335|F|0-20:C>A-20:C>A	A02	7229268
		NA				Alamery et al (2018)	B. napus R gene	BnA2-10-TNL-TNL	TNL	TIR – NBS – LRR	GSBRNA2T00081055001	A02	7598151	7602610	4460	2793	11
		NA				candidate R gene					AT5G46450.1	A02	7598371
		NA					B. napus gene				BnaA02g13810D	A02	7598448
		NA				candidate R gene					AT4G16990.2	A02	7598471
		NA				candidate R gene					AT5G46260.1	A02	7598481
		NA				candidate R gene					AT5G41740.2	A02	7600305
		NA				candidate R gene					AT5G46450.1	A02	7600368
		NA				candidate R gene					AT1G69170.1	A02	8272849
		NA				candidate R gene					AT1G69170.1	A02	8274052
		NA				candidate R gene					AT1G69170.1	A02	8274116
GWAS Panel	Cotyledon Infection	D07 (IBCN76)-CS	Cotyledon lesion		Significant MTA	Raman et al (2016)					4113794|F|0-5:T>C-5:T>C	A02	8297565
GWAS Panel	Cotyledon Infection	D10 (PHW1223)-CS	Cotyledon lesion		Significant MTA	Raman et al (2016)					3075577|F|0-53:A>C-53:A>C	A02	8499597
		NA				candidate R gene					AT5G41270.1	A02	8715301
		NA				candidate R gene					AT5G64850.1	A02	8734824
		NA				Alamery et al (2018)	B. napus R gene	BnA2-11-TNL-TN	TNL	TIR - NBS	GSBRNA2T00088678001	A02	9671458	9673173	1716	1365	2
		NA					B. napus gene				BnaA02g16190D	A02	9671458
		NA				candidate R gene					AT1G72890.2	A02	9671908
		NA				candidate R gene					AT1G72890.2	A02	9672607
GWAS Panel	Cotyledon Infection	D10 (PHW1223)-CS	Cotyledon lesion		Significant MTA	Raman et al (2016)					3127207|F|0-53:T>C-53:T>C	A02	9902238
GWAS Panel	Cotyledon Infection	D10 (PHW1223)-CS	Cotyledon lesion		Significant MTA	Raman et al (2016)					3083011|F|0-51:C>T-51:C>T	A02	10006975
		NA				candidate R gene					AT1G54470.2	A02	10010637
		NA				candidate R gene					AT1G54470.2	A02	10031247
GWAS Panel	Cotyledon Infection	D02 (IBCN15)-CS	Cotyledon lesion		Significant MTA	Raman et al (2016)					5048452|F|0-13:T>C-13:T>C	A02	10364725
		NA				candidate R gene					AT2G17800.1	A02	10587954
GWAS Panel	Cotyledon Infection	D10 (PHW1223)-CS	Cotyledon lesion		Significant MTA	Raman et al (2016)					3125670|F|0-12:A>G-12:A>G	A02	10831486
GWAS Panel	Cotyledon Infection	D10 (PHW1223)-CS	Cotyledon lesion		Significant MTA	Raman et al (2016)					3090724|F|0-20:G>A-20:G>A	A02	10977394
		NA				candidate R gene					AT1G17170.1	A02	11619067
		NA				candidate R gene					AT1G64790.2	A02	12422073
		NA				candidate R gene					AT1G64790.2	A02	12424295
		NA				candidate R gene					AT1G64790.2	A02	12426288
Darmor-bzh/Yudal	Field Evaluation	This Study	Plant Survival	2015	Significant MTA	This Study				3103948		A02	1.24792e+07						52875.7	0.0528757	AT1G64790.2/BnaA02g20120D/GSBRNA2T00064180001	ILITYHIA
		NA				candidate R gene					AT1G64790.2	A02	12511523
		NA				candidate R gene					AT1G64790.2	A02	12511786
		NA				candidate R gene					AT1G64790.2	A02	12511995
Darmor-bzh/Yudal	Field Evaluation	This Study	Plant Survival	2016	Significant MTA	This Study				3194297		A02	12841291		483924			483924	329296	0.329296	AT1G64790.2
		NA				candidate R gene					ATMG00290.1	A02	13241074
GWAS Panel	Cotyledon Infection	D05 (IBCN18)-CS	Cotyledon lesion		Significant MTA	Raman et al (2016)					3092616|F|0-68:A>C-68:A>C	A02	13325215
		NA				candidate R gene					AT5G12180.1	A02	13392904
		NA					B. napus gene				BnaA02g22590D	A02	15123863
		NA				candidate R gene					AT5G41740.2	A02	15132464
		NA				candidate R gene					AT5G41540.1	A02	15132951
		NA				Alamery et al (2018)	B. napus R gene	BnA2-12-TNL-TNL	TNL	TIR – NBS – LRR	GSBRNA2T00084840001	A02	15133032	15136249	3218	2871	5
		NA				candidate R gene					AT4G14370.1	A02	15133456
		NA				candidate R gene					AT5G11250.1	A02	15133460
		NA					B. napus gene				BnaA02g22610D	A02	15134189
		NA				Alamery et al (2018)	B. napus R gene	BnA2-21-TNL-TIR	TNL	TIR domain	GSBRNA2T00035189001	A02	16922477	16923399	923	735	2
		NA				Alamery et al (2018)	B. napus R gene	BnA2-20-TNL-TIR	TNL	TIR domain	GSBRNA2T00035165001	A02	17040317	17041296	980	804	3
		NA					B. napus gene				BnaA02g23780D	A02	17041726
		NA				candidate R gene					AT3G51560.1	A02	17043025
		NA				candidate R gene					AT5G45050.1	A02	17043300
		NA				candidate R gene					AT4G16950.1	A02	17043542
		NA				Alamery et al (2018)	B. napus R gene	BnA2-19-TNL-TNL	TNL	TIR – NBS – LRR	GSBRNA2T00035164001	A02	17047812	17041726	6086	2568	5
		NA				Alamery et al (2018)	B. napus R gene	BnA2-18-TNL-TNL	TNL	TIR – NBS – LRR	GSBRNA2T00035162001 AND GSBRNA2T00035162001	A02	17063544	17069024	5481	3942	5
		NA					B. napus gene				BnaA02g23800D	A02	17065523
		NA				candidate R gene					AT5G44870.1	A02	17066647
GWAS Panel	Cotyledon Infection	D10 (PHW1223)-CS	Cotyledon lesion		Significant MTA	Raman et al (2016)					3084495|F|0-49:A>G-49:A>G	A02	17073426
		NA				Alamery et al (2018)	B. napus R gene	BnA2-17-TNL-N	TNL	NBS	chrA02 SNAP 5691 gene ( no bolous prediction found)	A02	17088224	17090726	2503	1722	5
		NA				candidate R gene					AT5G45240.1	A02	17088961
		NA				candidate R gene					AT5G45250.1	A02	17104267
		NA				candidate R gene					AT5G45250.1	A02	17104696
		NA				candidate R gene					AT5G45250.1	A02	17105749
		NA				Alamery et al (2018)	B. napus R gene	BnA2-16-TNL-NL	TNL	NBS- LRR	GSBRNA2T00035156001	A02	17107692	17104104	3589	3213	5
		NA				candidate R gene					AT5G45050.1	A02	17140276
		NA				Alamery et al (2018)	B. napus R gene	BnA2-15-TNL-TNL	TNL	TIR – NBS – LRR	GSBRNA2T00035149001	A02	17140278	17147382	7105	5910	8
		NA				candidate R gene					AT5G45260.1	A02	17140284
		NA				candidate R gene					AT5G45260.1	A02	17140323
		NA				candidate R gene					AT5G45050.1	A02	17140398
		NA				candidate R gene					AT4G36140.1	A02	17140548
		NA				candidate R gene					AT3G51560.1	A02	17141031
		NA				candidate R gene					AT4G36140.1	A02	17142153
		NA				candidate R gene					AT5G44510.1	A02	17144165
		NA				candidate R gene					AT5G41540.1	A02	17144247
		NA				candidate R gene					AT5G45240.1	A02	17145814
		NA				Alamery et al (2018)	B. napus R gene	BnA2-14-TNL-TN	TNL	TIR - NBS	GSBRNA2T00035148001	A02	17151700	17148297	3404	2004	4
		NA				candidate R gene					AT5G45490.1	A02	17279797
		NA					B. napus gene				BnaA02g24000D	A02	17279961
		NA				candidate R gene					AT5G45490.1	A02	17280293
		NA				candidate R gene					AT5G45490.1	A02	17280498
		NA				Alamery et al (2018)	B. napus R gene	BnA2-13-TNL-NL	TNL	NBS- LRR	GSBRNA2T00035126001	A02	17302630	17306329	3700	3441	2
		NA				Alamery et al (2018)	B. napus R gene	BnA2-22-TNL-TNL	TNL	TIR – NBS – LRR	GSBRNA2T00079359001	A02	17858616	17863041	4426	3492	6
		NA				candidate R gene					AT5G46450.1	A02	17858640
		NA				candidate R gene					AT4G16860.1	A02	17858661
		NA				candidate R gene					AT4G16950.1	A02	17858661
		NA					B. napus gene				BnaA02g24500D	A02	17858665
		NA				candidate R gene					AT5G46260.1	A02	17858736
		NA				candidate R gene					AT5G46260.1	A02	17858736
		NA				candidate R gene					AT5G46450.1	A02	17859445
		NA				Alamery et al (2018)	B. napus R gene	BnA2-23-TNL-TN	TNL	TIR - NBS	GSBRNA2T00079361001	A02	17868214	17870219	2006	1584	3
		NA					B. napus gene				BnaA02g24510D	A02	17868214
		NA				Alamery et al (2018)	B. napus R gene	BnA2-24-TNL-TNL	TNL	TIR – NBS – LRR	GSBRNA2T00079362001	A02	17873511	17881945	8435	4509	6
		NA				candidate R gene					AT5G41540.1	A02	17877457
		NA					B. napus gene				BnaA02g24530D	A02	17882050
		NA				Alamery et al (2018)	B. napus R gene	BnA2-42-TNL-NL	TNL	NBS- LRR	GSBRNA2T00079363001	A02	17884922	17889575	4654	4134	5
		NA				Alamery et al (2018)	B. napus R gene	BnA2-25-TNL-TNL	TNL	TIR – NBS – LRR	GSBRNA2T00079364001	A02	17895763	17899988	4226	3540	5
		NA					B. napus gene				BnaA02g24540D	A02	17895763
		NA				candidate R gene					AT5G46260.1	A02	17896167
		NA				candidate R gene					AT1G69550.1	A02	17898069
		NA					B. napus gene				BnaA02g24560D	A02	17911382
		NA				Alamery et al (2018)	B. napus R gene	BnA2-26-TNL-TNL	TNL	TIR – NBS – LRR	GSBRNA2T00079367001	A02	17911522	17917911	6390	5046	9
		NA				candidate R gene					AT5G46450.1	A02	17911528
		NA				candidate R gene					AT4G16860.1	A02	17913572
Darmor-bzh/Yudal				2011	Significant MTA	Kumar et al (2018)					scaffoldv4_442_505819	A02	18338096
Darmor-bzh/Yudal	Ascospore shower	This Study	Internal infection	2014	Significant MTA	This Study				3090338_44:A>T		A02	18375298					37202	118594	0.118594	GSBRNA2T00041670001/BnaA02g25160D	LRR and NB-ARC domains-containing disease resistance protein
		NA				Alamery et al (2018)	B. napus R gene	BnA2-29-CNL-CNL	CNL	CC - NBS - LRR	GSBRNA2T00041670001	A02	18493892	18496570	2679	2679	1
		NA					B. napus gene				BnaA02g25160D	A02	18493892
		NA				candidate R gene					AT5G47250.1	A02	18494444
		NA				candidate R gene					AT5G47250.1	A02	18495103
		NA				candidate R gene					AT5G47250.1	A02	18495217
		NA				Alamery et al (2018)	B. napus R gene	BnA2-28-CNL-CNL	CNL	CC - NBS - LRR	GSBRNA2T00041668001	A02	18523017	18526140	3124	2412	4
		NA				Alamery et al (2018)	B. napus R gene	BnA2-27-CNL-CNL	CNL	CC - NBS - LRR	GSBRNA2T00041667001	A02	18534277	18540804	6528	2646	3
		NA					B. napus gene				BnaA02g25180D	A02	18534277
		NA				candidate R gene					AT1G58390.1	A02	18534412
		NA				candidate R gene					AT5G43470.1	A02	18539648
		NA				candidate R gene					AT1G58390.1	A02	18539716
		NA				candidate R gene					AT1G58390.1	A02	18539828
		NA				candidate R gene					AT1G59780.1	A02	18540019
		NA				candidate R gene					AT4G23440.1	A02	18822987
		NA				candidate R gene					AT4G23440.1	A02	18822987
		NA				candidate R gene					AT4G23440.1	A02	18823081
Darmor-bzh/Yudal	Field evaluation	This Study	Plant Survival	2015	Significant MTA	This Study				3088781		A02	1.95578e+07					665518	203337	0.203337	AT2G03300.1
		NA				candidate R gene					AT2G03300.1	A02	19761164
		NA				candidate R gene					AT1G60320.1	A02	19761185
		NA				candidate R gene					AT1G57850.1	A02	19761212
Darmor/Samourai				BLUP	Significant MTA	Kumar et al (2018)					Bn-A02-p19927952	A02	20223345
Darmor-bzh/Yudal				2009	Significant MTA	Kumar et al (2018)					Bn-A02-p22443535	A02	20723010
		NA				candidate R gene					AT1G69550.1	A02	21152780
		NA				Alamery et al (2018)	B. napus R gene	BnA2-32-TNL-TN	TNL	TIR - NBS	GSBRNA2T00056137001 AND GSBRNA2T00056138001	A02	21152783	21154494	1712	1332	2
		NA					B. napus gene				BnaA02g28780D	A02	21152783
		NA				candidate R gene					AT5G11250.1	A02	21152932
		NA				candidate R gene					AT5G46450.1	A02	21152940
		NA				candidate R gene					AT5G44510.1	A02	21152954
		NA				candidate R gene					AT2G14080.1	A02	21153903
		NA				candidate R gene					AT1G33520.1	A02	21467004
		NA				candidate R gene					AT3G28930.1	A02	21554434
		NA				candidate R gene					AT3G28930.1	A02	21559228
		NA				candidate R gene					AT3G05650.1	A02	21829355
		NA				candidate R gene					AT3G05650.1	A02	21842709
		NA				Alamery et al (2018)	B. napus R gene	BnA2-34-TNL-TNL	TNL	TIR – NBS – LRR	GSBRNA2T00098110001	A02	21923108	21927129	4022	1926	6
		NA				candidate R gene					AT4G16950.1	A02	21923315
		NA				candidate R gene					AT4G16860.1	A02	21925651
		NA				candidate R gene					AT4G16950.1	A02	21928575
		NA				candidate R gene					AT4G16950.1	A02	21928695
		NA				candidate R gene					AT4G16860.1	A02	21928703
		NA					B. napus gene				BnaA02g30300D	A02	21944574
		NA				candidate R gene					AT4G16950.1	A02	21945653
		NA				candidate R gene					AT5G11250.1	A02	21951348
		NA				Alamery et al (2018)	B. napus R gene	BnA2-33-TNL-TNL	TNL	TIR – NBS – LRR	GSBRNA2T00098104001	A02	21951622	21944574	7049	3417	5
		NA				Alamery et al (2018)	B. napus R gene	BnA2-43-CNL-CNL	CNL	CC - NBS - LRR	GSBRNA2T00120498001	A02	22635118	22631643	3476	2301	5
GWAS Panel	Cotyledon Infection	D09-CS	Cotyledon lesion		Significant MTA	Raman et al (2016)					3121897|F|0-67:C>T-67:C>T	A02	22847075
		NA				Alamery et al (2018)	B. napus R gene	BnA2-41-CNL-CNL	CNL	CC - NBS - LRR	GSBRNA2T00120339001	A02	23431473	23438971	7499	3675	4
		NA				candidate R gene					AT1G58390.1	A02	23432021
		NA				candidate R gene					AT1G59780.1	A02	23433666
		NA				candidate R gene					AT1G58390.1	A02	23433929
		NA				candidate R gene					AT5G43470.1	A02	23434033
		NA				candidate R gene					AT1G58390.1	A02	23434399
		NA				Alamery et al (2018)	B. napus R gene	BnA2-40-CNL-CNL	CNL	CC - NBS - LRR	GSBRNA2T00120338001	A02	23441871	23444530	2660	2454	3
		NA					B. napus gene				BnaA02g32580D	A02	23441879
		NA				candidate R gene					AT1G59780.1	A02	23444201
		NA				candidate R gene					AT1G59780.1	A02	23460274
		NA				candidate R gene					AT5G43470.1	A02	23462167
		NA				Alamery et al (2018)	B. napus R gene	BnA2-39-CNL-CN	CNL	CC - NBS	GSBRNA2T00120333001	A02	23463223	23461772	1452	1230	3
		NA				candidate R gene					AT1G58390.1	A02	23466788
		NA				Alamery et al (2018)	B. napus R gene	BnA2-38-CNL-NL	CNL	NBS - LRR	GSBRNA2T00120332001	A02	23468857	23464224	4634	3678	4
		NA				candidate R gene					AT1G58390.1	A02	23472248
		NA				candidate R gene					AT1G59780.1	A02	23473409
		NA				candidate R gene					AT5G43470.1	A02	23474008
		NA					B. napus gene				BnaA02g32660D	A02	23474436
		NA				Alamery et al (2018)	B. napus R gene	BnA2-37-CNL-CN	CNL	CC - NBS	GSBRNA2G00120329001	A02	23476202	23474436	1767	1557	3
		NA					B. napus gene				BnaA02g32670D	A02	23476263
		NA				candidate R gene					AT1G58390.1	A02	23478453
		NA				candidate R gene					AT1G59780.1	A02	23478921
		NA				Alamery et al (2018)	B. napus R gene	BnA2-36-CNL-N	CNL	NBS	GSBRNA2G00120328001	A02	23481385	23476263	5123	1524	7
		NA				candidate R gene					AT5G43470.1	A02	23488290
		NA				candidate R gene					AT1G59780.1	A02	23488384
		NA					B. napus gene				BnaA02g32710D	A02	23488804
		NA				Alamery et al (2018)	B. napus R gene	BnA2-35-CNL-CNL	CNL	CC - NBS - LRR	GSBRNA2T00120324001	A02	23491016	23488268	2749	2550	3
		NA				candidate R gene					AT5G62880.1	A02	24090569
		NA				candidate R gene					AT5G62880.1	A02	24091081
		NA				candidate R gene					AT5G62880.1	A02	24091489
		NA				candidate R gene					AT5G63270.1	A02	24151002
		NA				candidate R gene					AT3G48450.1	A02	24151453
		NA				candidate R gene					AT5G64850.1	A02	24552330
		NA				candidate R gene					AT5G09960.1	A02	24553542
		NA				Alamery et al (2018)	B. napus R gene	BnA2-30-TNL-TIR	TNL	TIR domain	GSBRNA2T00011729001	A02	24568273	24566970	1304	477	3
		NA				Alamery et al (2018)	B. napus R gene	BnA2-31-TNL-TIR	TNL	TIR domain	GSBRNA2T00011733001	A02	24581776	24580933	844	654	3
Darmor-bzh/Yudal	Cotyledon Infection	This Study	Lesion score	2016	Significant MTA	This Study				3140555		A02	24779399						197623	0.197623	GSBRNA2T00011733001/BnaA02g36900D	Toll-Interleukin-Resistance (TIR) domain family protein
Darmor-bzh/Yudal	NA	This Study	Plant Maturity	2015	Significant MTA	This Study				3104236		A02	Not known
		NA				Alamery et al (2018)	B. napus R gene	BnA2-2-TNL-TNL	TNL	TIR - NBS - LRR	GSBRNA2T00086911001	A02 (Un_random)	22667077	22670790	3713	3387	5
		NA				Alamery et al (2018)	B. napus R gene	BnA2-8-TNL-TNL	TNL	TIR - NBS - LRR	GSBRNA2T00025870001	A02 (Un_random)	50035716	50031134	-4582	3855	4
		NA				Alamery et al (2018)	B. napus R gene	BnA2-3-TNL-TNL	TNL	TIR - NBS - LRR	GSBRNA2T00050924001	A02 (Un_random)	72926243	72922204	-4039	3459	6
		NA				Alamery et al (2018)	B. napus R gene	BnA2-1-TNL-TN	TNL	TIR - NBS	GSBRNA2T00023122001	A02(A02_random)	45976	44702	-1274	1275	1
		NA					B. napus gene				BnaA02g35050D	A02_random	44702
		NA				candidate R gene					AT5G41540.1	A02_random	44781
		NA				candidate R gene					AT3G04210.1	A02_random	45057
		NA				candidate R gene					AT3G44480.1	A02_random	45243
		NA				candidate R gene					AT5G18350.1	A02_random	45243
		NA				candidate R gene					AT5G52640.1	A02_random	261024
		NA				candidate R gene					AT5G52640.1	A02_random	262488
		NA				candidate R gene					ATCG00160.1	A02_random	481312
		NA					B. napus gene				BnaA02g36870D	A02_random	1461187
		NA					B. napus gene				BnaA02g36890D	A02_random	1466103
		NA				candidate R gene					AT1G57850.1	A02_random	1475496
		NA				candidate R gene					AT2G03300.1	A02_random	1475567
		NA				candidate R gene					AT1G29340.1	A03	14791
GWAS Panel	Cotyledon Infection	D02 (IBCN15)-CS	Cotyledon lesion		Significant MTA	Raman et al (2016)					3090519|F|0-8:T>C-8:T>C	A03	25444
GWAS Panel	Cotyledon Infection	D06 (IBCN75)-CS	Cotyledon lesion		Significant MTA	Raman et al (2016)					3090519|F|0-8:T>C-8:T>C	A03	25444
GWAS Panel	Cotyledon Infection	D10 (PHW1223)-CS	Cotyledon lesion		Significant MTA	Raman et al (2016)					3090519|F|0-8:T>C-8:T>C	A03	25444
		NA				Alamery et al (2018)	B. napus R gene	BnA3-6-TNL-TNL	TNL	TIR - NBS - LRR	GSBRNA2T00004335001	A03	593749	589824	3926	3594	4
GWAS Panel	Cotyledon Infection	D10 (PHW1223)-CS	Cotyledon lesion		Significant MTA	Raman et al (2016)					4121154|F|0-48:G>A-48:G>A	A03	822502
		NA				Alamery et al (2018)	B. napus R gene	BnA3-16-CNL-CNL	CNL	CC - NBS - LRR	GSBRNA2T00046686001	A03	1256939	1260212	3274	2916	3
GWAS Panel	Cotyledon Infection	D10 (PHW1223)-CS	Cotyledon lesion		Significant MTA	Raman et al (2016)					5049799|F|0-61:G>A-61:G>A	A03	1432690
GWAS Panel	Cotyledon Infection	D10 (PHW1223)-CS	Cotyledon lesion		Significant MTA	Raman et al (2016)					5050310|F|0-47:A>G-47:A>G	A03	1432690
		NA				candidate R gene					AT5G11250.1	A03	1586280
		NA				candidate R gene					AT5G11250.1	A03	1586584
		NA				candidate R gene					AT3G44410.1	A03	1587710
		NA					B. napus gene				BnaA03g03260D	A03	1587731
		NA				candidate R gene					AT3G44410.1	A03	1588022
GWAS Panel	Cotyledon Infection	D02 (IBCN15)-CS	Cotyledon lesion		Significant MTA	Raman et al (2016)					5052687|F|0-29:A>C-29:A>C	A03	1588113
GWAS Panel	Cotyledon Infection	D06 (IBCN75)-CS	Cotyledon lesion		Significant MTA	Raman et al (2016)					5052687|F|0-29:A>C-29:A>C	A03	1588113
GWAS Panel	Cotyledon Infection	D09-CS	Cotyledon lesion		Significant MTA	Raman et al (2016)					5052687|F|0-29:A>C-29:A>C	A03	1588113
GWAS Panel	Cotyledon Infection	D10 (PHW1223)-CS	Cotyledon lesion		Significant MTA	Raman et al (2016)					5052687|F|0-29:A>C-29:A>C	A03	1588113
		NA				candidate R gene					AT2G14080.1	A03	1589057
		NA				candidate R gene					AT1G69550.1	A03	1589938
		NA				candidate R gene					AT5G18350.1	A03	1590403
		NA				candidate R gene					AT2G14080.1	A03	1590458
		NA				candidate R gene					AT4G36140.1	A03	1590497
		NA				candidate R gene					AT3G04210.1	A03	1590512
		NA				candidate R gene					AT3G44480.1	A03	1590835
		NA				candidate R gene					AT5G44510.1	A03	1590835
		NA				candidate R gene					AT3G04210.1	A03	1591148
		NA				candidate R gene					AT1G69550.1	A03	1591186
		NA				Alamery et al (2018)	B. napus R gene	BnA3-1-TNL-TNL	TNL	TIR - NBS - LRR	GSBRNA2T00129799001	A03	1591745	1587731	4015	3537	4
		NA					B. napus gene				BnaA03g03270D	A03	1592922
		NA				candidate R gene					AT5G11250.1	A03	1592994
		NA				candidate R gene					AT3G44480.1	A03	1593509
		NA				candidate R gene					AT5G41740.2	A03	1593624
		NA				candidate R gene					AT2G14080.1	A03	1593625
		NA				candidate R gene					AT5G44510.1	A03	1595110
		NA				candidate R gene					AT4G36140.1	A03	1595579
		NA				candidate R gene					AT1G69550.1	A03	1596772
		NA				Alamery et al (2018)	B. napus R gene	BnA3-2-TNL-TNL	TNL	TIR - NBS - LRR	GSBRNA2T00129800001	A03	1596855	1592922	3934	3570	4
GWAS Panel	Cotyledon Infection	D10 (PHW1223)-CS	Cotyledon lesion		Significant MTA	Raman et al (2016)					3090026|F|0-52:T>A-52:T>A	A03	1713700
GWAS Panel	Cotyledon Infection	D10 (PHW1223)-CS	Cotyledon lesion		Significant MTA	Raman et al (2016)					3079614|F|0-61:G>A-61:G>A	A03	1721525
		NA				candidate R gene					AT5G12180.1	A03	1793675
		NA				candidate R gene					AT5G12940.1	A03	1794220
		NA				candidate R gene					AT5G13160.1	A03	1794220
		NA				candidate R gene					AT5G13320.1	A03	1794220
		NA				candidate R gene					AT5G13160.1	A03	1794441
		NA					B. napus gene				BnaA03g03830D	A03	1799052
		NA				Alamery et al (2018)	B. napus R gene	BnA3-3-TNL-TNL	TNL	TIR - NBS - LRR	GSBRNA2T00129864001	A03	1799253	1803736	4484	2724	4
		NA				candidate R gene					AT5G11250.1	A03	1799280
		NA				candidate R gene					AT5G44510.1	A03	1799361
		NA				candidate R gene					AT3G04210.1	A03	1799424
		NA				candidate R gene					AT3G44480.1	A03	1799445
		NA				candidate R gene					AT5G18350.1	A03	1799463
		NA				candidate R gene					AT1G69550.1	A03	1799493
		NA				candidate R gene					AT5G11250.1	A03	1799733
		NA				candidate R gene					AT5G11250.1	A03	1800250
		NA				candidate R gene					AT2G14080.1	A03	1800892
		NA				candidate R gene					AT3G44410.1	A03	1804342
GWAS Panel	Ascospore shower test	CBJardheeHT	Internal infection		Significant MTA	Raman et al (2016)					4115242|F|0-48:T>C-48:T>C	A03	1945121
		NA				candidate R gene					AT5G13160.1	A03	1950784
		NA				candidate R gene					AT5G13320.1	A03	1951502
		NA				candidate R gene					AT5G13320.1	A03	2002066
GWAS Panel	Cotyledon Infection	D10 (PHW1223)-CS	Cotyledon lesion		Significant MTA	Raman et al (2016)					3090188|F|0-26:C>G-26:C>G	A03	2039359
GWAS Panel	Cotyledon Infection	D10 (PHW1223)-CS	Cotyledon lesion		Significant MTA	Raman et al (2016)					3145447|F|0-21:G>C-21:G>C	A03	2212163
		NA				candidate R gene					AT4G16950.1	A03	2357367
		NA				candidate R gene					AT2G05940.1	A03	2737416
GWAS Panel	Cotyledon Infection	D01 (IBCN13)-CS	Cotyledon lesion		Significant MTA	Raman et al (2016)					3147361|F|0-12:T>G-12:T>G	A03	2949041
GWAS Panel	Cotyledon Infection	D02 (IBCN15)-CS	Cotyledon lesion		Significant MTA	Raman et al (2016)					3147361|F|0-12:T>G-12:T>G	A03	2949041
GWAS Panel	Cotyledon Infection	D09-CS	Cotyledon lesion		Significant MTA	Raman et al (2016)					3147361|F|0-12:T>G-12:T>G	A03	2949041
GWAS Panel	Cotyledon Infection	D10 (PHW1223)-CS	Cotyledon lesion		Significant MTA	Raman et al (2016)					3147361|F|0-12:T>G-12:T>G	A03	2949041
		NA					B. napus gene				BnaA03g07040D	A03	3114846
		NA				candidate R gene					AT5G18350.1	A03	3114943
		NA				candidate R gene					AT5G18350.1	A03	3114943
		NA				candidate R gene					AT5G18350.1	A03	3115145
		NA				candidate R gene					AT1G56510.1	A03	3118017
		NA				candidate R gene					AT5G41540.1	A03	3118083
		NA				Alamery et al (2018)	B. napus R gene	BnA3-5-TNL-TNL	TNL	TIR - NBS - LRR	GSBRNA2T00002994001	A03	3123034	3114846	8189	4770	8
		NA				Alamery et al (2018)	B. napus R gene	BnA3-4-TNL-TIR	TNL	TIR domain	GSBRNA2T00002987001	A03	3141672	3143098	1427	1038	2
		NA				candidate R gene					AT1G64070.1	A03	3141716
		NA				candidate R gene					AT5G19473.1	A03	3382285
GWAS Panel	Cotyledon Infection	D06 (IBCN75)-CS	Cotyledon lesion		Significant MTA	Raman et al (2016)					3095717|F|0-12:A>G-12:A>G	A03	4066101
GWAS Panel	Cotyledon Infection	D06 (IBCN75)-CS	Cotyledon lesion		Significant MTA	Raman et al (2016)					3077580|F|0-54:G>A-54:G>A	A03	4066663
		NA				candidate R gene					AT5G20480.1	A03	4257710
		NA				candidate R gene					AT5G52640.1	A03	4853797
		NA				candidate R gene					AT5G52640.1	A03	4854945
		NA				candidate R gene					AT5G52640.1	A03	4991368
		NA				candidate R gene					AT5G52640.1	A03	5003272
		NA				candidate R gene					AT5G52640.1	A03	5008372
		NA				candidate R gene					AT2G05940.1	A03	5653405
		NA				candidate R gene					AT5G13320.1	A03	5969910
GWAS Panel	Cotyledon Infection	D09-CS	Cotyledon lesion		Significant MTA	Raman et al (2016)					3099148|F|0-31:G>A-31:G>A	A03	6447778
GWAS Panel	Cotyledon Infection	D10 (PHW1223)-CS	Cotyledon lesion		Significant MTA	Raman et al (2016)					5047681|F|0-66:T>A-66:T>A	A03	6471343
GWAS Panel	Cotyledon Infection	D10 (PHW1223)-CS	Cotyledon lesion		Significant MTA	Raman et al (2016)					3080874|F|0-18:C>G-18:C>G	A03	6530615
		NA				Alamery et al (2018)	B. napus R gene	BnA3-7-TNL-TNL	TNL	TIR - NBS - LRR	GSBRNA2T00142069001	A03	6685276	6688975	3700	2739	4
		NA					B. napus gene				BnaA03g14540D	A03	6685276
		NA				candidate R gene					AT5G41540.1	A03	6685664
		NA				candidate R gene					AT1G64070.1	A03	6686142
		NA				candidate R gene					AT4G14370.1	A03	6686142
		NA				candidate R gene					AT5G17970.1	A03	6686142
		NA				candidate R gene					AT1G64070.1	A03	6686142
		NA				candidate R gene					AT1G63870.1	A03	6686294
		NA				candidate R gene					AT1G63880.1	A03	6686312
		NA				candidate R gene					AT5G45050.1	A03	6686549
		NA				candidate R gene					AT5G18350.1	A03	6688136
		NA					B. napus gene				NM_128746.3	A03	6784064
		NA				candidate R gene					AT2G31880.1	A03	6784067
GWAS Panel	Cotyledon Infection	D10 (PHW1223)-CS	Cotyledon lesion		Significant MTA	Raman et al (2016)					3085066|F|0-13:G>T-13:G>T	A03	6929759
GWAS Panel	Cotyledon Infection	04MGPP041-CS	Cotyledon lesion		Significant MTA	Raman et al (2016)					100058369|F|0-38:G>C-38:G>C	A03	7599937
		NA				candidate R gene					AT1G59870.1	A03	7782738
		NA				candidate R gene					AT2G37270.1	A03	8041843
		NA				candidate R gene					AT2G37270.1	A03	8041888
		NA				candidate R gene					AT3G11940.1	A03	8041944
		NA				candidate R gene					AT3G11940.1	A03	8042159
		NA				candidate R gene					AT2G37270.1	A03	8042400
		NA				candidate R gene					AT2G37990.1	A03	8237576
		NA				candidate R gene					AT2G37990.1	A03	8237682
		NA				candidate R gene					AT2G37990.1	A03	8238613
Darmor-bzh/Yudal				2012	Significant MTA	Kumar et al (2018)					scaffoldv4_46_962259	A03	10407494
		NA				candidate R gene					AT3G05650.1	A03	11209413
		NA				candidate R gene					AT2G15042.1	A03	11210397
		NA				candidate R gene					AT1G69550.1	A03	11877804
		NA				Alamery et al (2018)	B. napus R gene	BnA3-8-TNL-TNL	TNL	TIR - NBS - LRR	GSBRNA2T00151522001	A03	12051399	12054562	3164	2691	5
		NA					B. napus gene				BnaA03g24930D	A03	12051399
		NA				Alamery et al (2018)	B. napus R gene	BnA3-9-TNL-TNL	TNL	TIR - NBS - LRR	GSBRNA2T00151568001	A03	12234612	12237915	3304	3304	5
		NA					B. napus gene				BnaA03g25330D	A03	12234612
		NA				candidate R gene					AT5G46260.1	A03	12234662
		NA				candidate R gene					AT5G46450.1	A03	12234831
		NA				candidate R gene					AT5G46260.1	A03	12235231
		NA				candidate R gene					AT5G46450.1	A03	12235452
		NA				candidate R gene					AT3G03600.1	A03	13810868
		NA					B. napus gene				BnaA03g29130D	A03	14150122
		NA				candidate R gene					AT5G18350.1	A03	14150334
		NA				candidate R gene					AT5G18350.1	A03	14150480
		NA				candidate R gene					AT5G11250.1	A03	14153014
		NA				candidate R gene					AT5G44510.1	A03	14153161
		NA				candidate R gene					AT1G64070.1	A03	14153502
		NA				candidate R gene					AT1G69550.1	A03	14153589
		NA				Alamery et al (2018)	B. napus R gene	BnA3-13-TNL-TNL	TNL	TIR - NBS - LRR	GSBRNA2T00111893001 part 1	A03	14153857	14150122	3736	3390	5
		NA				candidate R gene					AT1G69550.1	A03	14155439
		NA				candidate R gene					AT5G41540.1	A03	14156967
		NA				candidate R gene					AT3G04210.1	A03	14157019
		NA				Alamery et al (2018)	B. napus R gene	BnA3-12-TNL-TNL	TNL	TIR - NBS - LRR	GSBRNA2T00111893001 part 2	A03	14157389	14154787	2603	1827	4
		NA					B. napus gene				BnaA03g29300D	A03	14237544
		NA				candidate R gene					AT5G46260.1	A03	14238445
		NA				candidate R gene					AT5G46450.1	A03	14238500
		NA				candidate R gene					AT5G46450.1	A03	14238842
		NA				candidate R gene					AT5G46260.1	A03	14238871
		NA				candidate R gene					AT4G16950.1	A03	14239291
		NA				candidate R gene					AT5G46450.1	A03	14240670
		NA				Alamery et al (2018)	B. napus R gene	BnA3-11-TNL-TNL	TNL	TIR - NBS - LRR	GSBRNA2T00111873001	A03	14241737	14238016	3722	3261	5
		NA					B. napus gene				BnaA03g29580D	A03	14408158
		NA				candidate R gene					AT5G45260.1	A03	14410593
		NA				candidate R gene					AT3G44480.1	A03	14411544
		NA				candidate R gene					AT5G44510.1	A03	14412338
		NA				candidate R gene					AT2G14080.1	A03	14412339
		NA				candidate R gene					AT5G18350.1	A03	14412348
		NA				candidate R gene					AT5G17970.1	A03	14412452
		NA				Alamery et al (2018)	B. napus R gene	BnA3-10-TNL-TNL	TNL	TIR - NBS - LRR	GSBRNA2T00111840001	A03	14412838	14408158	4681	3699	4
		NA				candidate R gene					AT3G07195.1	A03	14547158
		NA				candidate R gene					AT2G05940.1	A03	14876753
		NA				candidate R gene					AT2G15042.1	A03	15221464
		NA				candidate R gene					AT3G05650.1	A03	15221527
		NA				candidate R gene					AT3G11940.1	A03	15458150
		NA				candidate R gene					AT3G11940.1	A03	15458150
		NA				candidate R gene					AT2G37270.1	A03	15458202
		NA				candidate R gene					AT2G37270.1	A03	15458238
		NA				candidate R gene					AT3G11940.1	A03	15458644
		NA				candidate R gene					AT3G15190.1	A03	16354002
		NA				candidate R gene					AT2G15042.1	A03	17925221
		NA				candidate R gene					AT3G05650.1	A03	17925223
		NA				candidate R gene					AT3G23050.1	A03	18202599
		NA				candidate R gene					AT3G23050.1	A03	18203419
		NA				candidate R gene					AT3G25070.1	A03	18679389
		NA				candidate R gene					AT2G15042.1	A03	18686426
		NA				candidate R gene					AT3G05650.1	A03	18686632
GWAS Panel	Cotyledon Infection	D04 (IBCN17)-CS	Cotyledon lesion		Significant MTA	Raman et al (2016)					3103210|F|0-68:T>C-68:T>C	A03	18869084
		NA					B. napus gene				BnaA03g38380D	A03	19071585
		NA				candidate R gene					AT5G41740.2	A03	19073290
		NA				Alamery et al (2018)	B. napus R gene	BnA3-14-TNL-TIR	TNL	TIR domain	GSBRNA2T00155030001	A03	19073592	19073080	513	513	1
		NA					B. napus gene				BnaA03g38510D	A03	19138385
		NA				candidate R gene					AT1G59780.1	A03	19138602
		NA				candidate R gene					AT1G58390.1	A03	19138605
		NA				candidate R gene					AT5G43470.1	A03	19138605
		NA				Alamery et al (2018)	B. napus R gene	BnA3-15-CNL-CNL	CNL	CC - NBS - LRR	GSBRNA2T00155048001	A03	19141538	19138572	2967	2736	3
		NA				candidate R gene					AT3G05650.1	A03	19222598
		NA				candidate R gene					AT2G15042.1	A03	19276210
		NA				candidate R gene					AT3G30740.1	A03	19415053
		NA				candidate R gene					AT2G17800.1	A03	19586967
GWAS Panel	Cotyledon Infection	D06 (IBCN75)-CS	Cotyledon lesion		Significant MTA	Raman et al (2016)					3147210|F|0-14:G>A-14:G>A	A03	20672338
		NA				candidate R gene					AT3G51300.1	A03	20678772
		NA				candidate R gene					AT3G51300.1	A03	20679110
		NA				candidate R gene					AT3G51300.1	A03	20679308
GWAS Panel	Cotyledon Infection	D06 (IBCN75)-CS	Cotyledon lesion		Significant MTA	Raman et al (2016)					3114748|F|0-21:A>G-21:A>G	A03	20711920
GWAS Panel	Cotyledon Infection	D06 (IBCN75)-CS	Cotyledon lesion		Significant MTA	Raman et al (2016)					3119706|F|0-9:T>A-9:T>A	A03	20806449
GWAS Panel	Cotyledon Infection	D06 (IBCN75)-CS	Cotyledon lesion		Significant MTA	Raman et al (2016)					3155078|F|0-55:T>A-55:T>A	A03	20841755
GWAS Panel	Cotyledon Infection	D06 (IBCN75)-CS	Cotyledon lesion		Significant MTA	Raman et al (2016)					3091598|F|0-57:T>A-57:T>A	A03	20874308
GWAS Panel	Cotyledon Infection	D06 (IBCN75)-CS	Cotyledon lesion		Significant MTA	Raman et al (2016)					3083213|F|0-14:C>T-14:C>T	A03	20874694
GWAS Panel	Cotyledon Infection	D05 (IBCN18)-CS	Cotyledon lesion		Significant MTA	Raman et al (2016)					3105579|F|0-52:A>G-52:A>G	A03	20991902
GWAS Panel	Cotyledon Infection	D06 (IBCN75)-CS	Cotyledon lesion		Significant MTA	Raman et al (2016)					5238186|F|0-15:T>C-15:T>C	A03	21223416
GWAS Panel	Cotyledon Infection	D06 (IBCN75)-CS	Cotyledon lesion		Significant MTA	Raman et al (2016)					3103947|F|0-5:T>C-5:T>C	A03	21500530
Darmor-bzh/Yudal				2007	Significant MTA	Kumar et al (2018)					Bn-A03-p22816593	A03	21569717
Darmor-bzh/Yudal				BLUP	Significant MTA	Kumar et al (2018)					Bn-A03-p22976259	A03	21756933
GWAS Panel	Cotyledon Infection	D06 (IBCN75)-CS	Cotyledon lesion		Significant MTA	Raman et al (2016)					4338495|F|0-63:G>T-63:G>T	A03	21757404
		NA				candidate R gene					AT5G41540.1	A03	22239085
		NA				candidate R gene					AT4G12010.1	A03	22262767
		NA					B. napus gene				BnaA03g44080D	A03	22263613
		NA				candidate R gene					AT1G17600.1	A03	22269146
		NA				Alamery et al (2018)	B. napus R gene	BnA3-17-TNL-TNL	TNL	TIR - NBS - LRR	GSBRNA2T00106668001	A03	22269213	22262207	7007	3681	5
		NA				Alamery et al (2018)	B. napus R gene	BnA3-18-TNL-TNL	TNL	TIR - NBS - LRR	GSBRNA2T00106669001	A03	22269408	22273001	3594	3336	4
		NA					B. napus gene				BnaA03g44090D	A03	22269612
		NA				candidate R gene					AT4G19500.1	A03	22270899
		NA				candidate R gene					AT4G36140.1	A03	22271513
		NA				candidate R gene					AT5G45050.1	A03	22272438
		NA				candidate R gene					AT3G51560.1	A03	22272966
GWAS Panel	Cotyledon Infection	D04 (IBCN17)-CS	Cotyledon lesion		Significant MTA	Raman et al (2016)					3149633|F|0-63:G>A-63:G>A	A03	22621522
		NA					B. napus gene				BnaA03g45000D	A03	22864617
		NA				candidate R gene					AT5G11250.1	A03	22865563
		NA				candidate R gene					AT1G69550.1	A03	22865716
		NA				candidate R gene					AT1G69550.1	A03	22865757
		NA				candidate R gene					AT1G69550.1	A03	22865884
		NA				candidate R gene					AT2G14080.1	A03	22866062
		NA				candidate R gene					AT5G44510.1	A03	22866586
		NA				candidate R gene					AT2G14080.1	A03	22866851
		NA				candidate R gene					AT5G18350.1	A03	22867220
		NA				candidate R gene					AT3G04210.1	A03	22867340
		NA				candidate R gene					AT4G36140.1	A03	22867354
		NA				candidate R gene					AT5G11250.1	A03	22871477
		NA				candidate R gene					AT4G16990.2	A03	22871582
		NA				candidate R gene					AT5G44510.1	A03	22871643
		NA				candidate R gene					AT4G16950.1	A03	22871700
		NA				Alamery et al (2018)	B. napus R gene	BnA3-19-TNL-TNL	TNL	TIR - NBS - LRR	GSBRNA2T00106783001	A03	22872340	22864617	7724	3447	8
		NA				candidate R gene					AT3G44480.1	A03	22873887
		NA				candidate R gene					AT5G44510.1	A03	22873888
		NA				candidate R gene					AT3G44410.1	A03	22874109
		NA				candidate R gene					AT5G11250.1	A03	22874727
		NA				candidate R gene					AT2G14080.1	A03	22874782
		NA					B. napus gene				BnaA03g45020D	A03	22877139
		NA				candidate R gene					AT4G36140.1	A03	22877243
		NA				candidate R gene					AT3G04210.1	A03	22877244
		NA				candidate R gene					AT3G44480.1	A03	22877262
		NA				candidate R gene					AT5G18350.1	A03	22877332
		NA				candidate R gene					AT1G64070.1	A03	22878249
		NA				candidate R gene					AT4G14370.1	A03	22878249
		NA				candidate R gene					AT4G16860.1	A03	22878318
		NA				Alamery et al (2018)	B. napus R gene	BnA3-20-TNL-TNL	TNL	TIR - NBS - LRR	GSBRNA2T00106784001	A03	22878793	22874558	4236	3639	4
		NA					B. napus gene				BnaA03g45040D	A03	22885601
		NA				candidate R gene					AT4G14370.1	A03	22887017
		NA				candidate R gene					AT3G04210.1	A03	22887239
		NA				candidate R gene					AT5G18350.1	A03	22887261
		NA				candidate R gene					AT4G36140.1	A03	22887365
		NA					B. napus gene				BnaA03g45050D	A03	22888604
		NA				Alamery et al (2018)	B. napus R gene	BnA3-21-TNL-TNL	TNL	TIR - NBS - LRR	GSBRNA2T00106789001	A03	22889003	22885221	3783	3018	5
		NA				candidate R gene					AT4G23440.1	A03	23454829
		NA				candidate R gene					AT4G23440.1	A03	23455184
		NA				candidate R gene					AT4G23440.1	A03	23456320
		NA					B. napus gene				BnaA03g46200D	A03	23665977
		NA				candidate R gene					AT5G17970.1	A03	23668063
		NA				Alamery et al (2018)	B. napus R gene	BnA3-22-TNL-NL	TNL	NBS - LRR	GSBRNA2T00048898001	A03	23668791	23665977	2815	2511	4
GWAS Panel	Cotyledon Infection	D10 (PHW1223)-CS	Cotyledon lesion		Significant MTA	Raman et al (2016)					3092628|F|0-8:C>A-8:C>A	A03	24045650
		NA				candidate R gene					AT4G25230.1	A03	24205340
		NA				candidate R gene					AT4G25230.1	A03	24205340
		NA				candidate R gene					AT4G25230.1	A03	24205340
		NA				candidate R gene					AT5G51450.2	A03	24205426
		NA				candidate R gene					AT4G25230.1	A03	24206582
		NA				Alamery et al (2018)	B. napus R gene	BnA3-23-CNL-CNL	CNL	CC - NBS - LRR	GSBRNA2T00085951001	A03	24885145	24888174	3030	3030	1
		NA				candidate R gene					AT4G27190.1	A03	24885437
		NA					B. napus gene				BnaA03g48510D	A03	24885607
		NA				candidate R gene					AT4G27190.1	A03	24886156
		NA				candidate R gene					AT2G20630.2	A03	25336026
		NA					A. thaliana gene				AT4G28400.1	A03	25336514
GWAS Panel	Cotyledon Infection	D10 (PHW1223)-CS	Cotyledon lesion		Significant MTA	Raman et al (2016)					5030985|F|0-18:T>C-18:T>C	A03	26240508
Darmor-bzh/Bristol				2008	Significant MTA	Kumar et al (2018)					scaffoldv4_864_135032	A03	27392140
		NA				Alamery et al (2018)	B. napus R gene	BnA3-24-CNL-CNL	CNL	CC - NBS - LRR	GSBRNA2T00083264001	A03	27452928	27455636	2709	2421	2
		NA					B. napus gene				BnaA03g52640D	A03	27452928
		NA				candidate R gene					AT1G61180.2	A03	27453017
		NA				candidate R gene					AT1G12210.1	A03	27453285
		NA				candidate R gene					AT1G12280.1	A03	27454194
		NA				candidate R gene					AT4G36140.1	A03	28369159
		NA				candidate R gene					AT4G37460.1	A03	28488056
		NA				candidate R gene					AT4G37460.1	A03	28488812
		NA				candidate R gene					AT4G37460.1	A03	28488863
GWAS Panel	Cotyledon Infection	04MGPS021-CS	Cotyledon lesion		Significant MTA	Raman et al (2016)					3106090|F|0-52:C>G-52:C>G	A03	29350553
GWAS Panel	Cotyledon Infection	D01 (IBCN13)-CS	Cotyledon lesion		Significant MTA	Raman et al (2016)					3108804|F|0-16:G>C-16:G>C	A03_random	299848
GWAS Panel	Cotyledon Infection	D02 (IBCN15)-CS	Cotyledon lesion		Significant MTA	Raman et al (2016)					3108804|F|0-16:G>C-16:G>C	A03_random	299848
		NA				candidate R gene					AT5G58420.1	A03_random	327125
		NA				candidate R gene					AT5G07090.1	A03_random	327128
		NA				candidate R gene					AT5G07090.1	A03_random	327977
		NA				candidate R gene					AT5G58420.1	A03_random	328178
		NA				candidate R gene					AT5G07090.1	A03_random	328422
		NA					B. napus gene				BnaA03g56180D	A03_random	589553
		NA				candidate R gene					AT5G44510.1	A03_random	589893
		NA				candidate R gene					AT5G11250.1	A03_random	590137
		NA				candidate R gene					AT2G14080.1	A03_random	590478
		NA				candidate R gene					AT3G44480.1	A03_random	592053
		NA				candidate R gene					AT5G45050.1	A03_random	592421
		NA				candidate R gene					AT4G36140.1	A03_random	592480
		NA				candidate R gene					AT3G04210.1	A03_random	592495
		NA				candidate R gene					AT5G11250.1	A03_random	592545
		NA				candidate R gene					AT1G63730.1	A03_random	592577
		NA				candidate R gene					AT5G11250.1	A03_random	592624
		NA				candidate R gene					AT5G18350.1	A03_random	592815
		NA					B. napus gene				BnaA03g57650D	A03_random	1256509
		NA				candidate R gene					AT5G43470.1	A03_random	1257081
		NA				candidate R gene					AT2G04410.1	A03_random	1370101
		NA				candidate R gene					AT4G35655.1	A03_random	1370128
		NA				candidate R gene					AT1G59870.1	A03_random	1438385
		NA				candidate R gene					AT1G59870.1	A03_random	1457837
GWAS Panel	Ascospore shower test	Av-Garnet	Internal infection		Significant MTA	Raman et al (2016)					100086543|F|0-21:A>G-21:A>G	A03_random	4418221
		NA				Alamery et al (2018)	B. napus R gene	BnA4-3-TNL-TNL	TNL	TIR - NBS - LRR	GSBRNA2T00058713001	A04	372865	377278	4413	3525	6
		NA				Alamery et al (2018)	B. napus R gene	BnA4-11-TNL-TNL	TNL	TIR - NBS - LRR	GSBRNA2T00010788001	A04	634664	638350	3686	3363	4
GWAS Panel	Cotyledon Infection	D10 (PHW1223)-CS	Cotyledon lesion		Significant MTA	Raman et al (2016)					3166286|F|0-48:T>C-48:T>C	A04	3052149
		NA				candidate R gene					AT3G27450.1	A04	3311532
		NA				candidate R gene					AT5G18350.1	A04	3447411
		NA					B. napus gene				BnaA04g04710D	A04	3447561
		NA				candidate R gene					AT5G18350.1	A04	3448069
		NA				Alamery et al (2018)	B. napus R gene	BnA4-2-TNL-NL	TNL	NBS- LRR	GSBRNA2T00126515001	A04	3450983	3447881	-3102	2922	3
		NA				candidate R gene					AT5G11250.1	A04	3459300
		NA				candidate R gene					AT5G44510.1	A04	3459340
		NA				candidate R gene					AT3G04210.1	A04	3459399
		NA				candidate R gene					AT5G12180.1	A04	4559719
		NA				candidate R gene					AT3G51560.1	A04	4739163
Darmor-bzh/Yudal				2007	Significant MTA	Kumar et al (2018)					Bn-A04-p4825669	A04	4862946
Darmor-bzh/Yudal				2012	Significant MTA	Kumar et al (2018)					Bn-A04-p4825669	A04	4862946
		NA				candidate R gene					AT2G05940.1	A04	6319073
GWAS Panel	Ascospore shower test	ATR-Cobbler	Internal infection		Significant MTA	Raman et al (2016)					4111827|F|0-13:T>C-13:T>C	A04	7643250
GWAS Panel	Cotyledon Infection	D06 (IBCN75)-CS	Cotyledon lesion		Significant MTA	Raman et al (2016)					3158150|F|0-24:C>G-24:C>G	A04	8559166
		NA				candidate R gene					AT5G40645.1	A04	9237139
		NA				candidate R gene					AT5G41270.1	A04	9557591
		NA				candidate R gene					AT5G41740.2	A04	9665306
		NA				Alamery et al (2018)	B. napus R gene	BnA4-7-TNL-TNL	TNL	TIR - NBS - LRR	GSBRNA2T00068524001	A04	9665312	9669264	3952	3666	4
		NA				candidate R gene					AT5G41540.1	A04	9665354
		NA					B. napus gene				BnaA04g11150D	A04	9665382
		NA				candidate R gene					AT5G17970.1	A04	9665657
		NA				candidate R gene					AT4G14370.1	A04	9666071
		NA				candidate R gene					AT1G63880.1	A04	9666212
		NA				Alamery et al (2018)	B. napus R gene	BnA4-6-TNL-TNL	TNL	TIR - NBS - LRR	GSBRNA2T00068522001	A04	9684504	9694002	9498	4998	8
		NA					B. napus gene				BnaA04g11170D	A04	9684504
		NA				candidate R gene					AT5G41740.2	A04	9685071
		NA				candidate R gene					AT1G63730.1	A04	9685091
		NA				candidate R gene					AT4G14370.1	A04	9685100
		NA					A. thaliana gene				AT1G63740.1	A04	9685245
		NA				candidate R gene					AT1G63880.1	A04	9685461
		NA				candidate R gene					AT5G41740.2	A04	9694839
		NA				Alamery et al (2018)	B. napus R gene	BnA4-5-TNL-TNL	TNL	TIR - NBS - LRR	GSBRNA2T00068521001	A04	9694845	9698791	3946	3306	6
		NA				candidate R gene					AT5G41540.1	A04	9694845
		NA					B. napus gene				BnaA04g11180D	A04	9694845
		NA				candidate R gene					AT4G14370.1	A04	9695440
		NA					A. thaliana gene				AT1G63750.3	A04	9695568
		NA				candidate R gene					AT4G19500.1	A04	9695772
		NA				candidate R gene					AT5G46260.1	A04	9697034
		NA				candidate R gene					AT5G41540.1	A04	9716489
		NA				candidate R gene					AT5G41740.2	A04	9716659
		NA				candidate R gene					AT5G41540.1	A04	9716841
		NA				candidate R gene					AT5G41540.1	A04	9717075
		NA				candidate R gene					AT5G41740.2	A04	9717387
		NA				candidate R gene					AT5G41740.2	A04	9717561
		NA				Alamery et al (2018)	B. napus R gene	BnA4-4-TNL-TNL	TNL	TIR - NBS - LRR	chra04 snap 3339	A04	9719447	9715887	-3560	3222	4
		NA				Alamery et al (2018)	B. napus R gene	BnA4-8-TNL-TNL	TNL	TIR - NBS - LRR	GSBRNA2T00094020001	A04	9868807	9872743	3936	3336	4
		NA					B. napus gene				BnaA04g11350D	A04	9868807
		NA				candidate R gene					AT5G17970.1	A04	9868869
		NA				Alamery et al (2018)	B. napus R gene	BnA4-10-TNL-TNL	TNL	TIR - NBS - LRR	GSBRNA2T00038482001	A04	10054638	10059126	4488	3183	4
		NA				candidate R gene					AT5G41540.1	A04	10054638
		NA					B. napus gene				BnaUnng00480D	A04	10054638
		NA				candidate R gene					AT1G56510.1	A04	10054666
		NA					A. thaliana gene				AT1G63740.1	A04	10054666
		NA				candidate R gene					AT1G64070.1	A04	10054815
		NA				Alamery et al (2018)	B. napus R gene	BnA4-9-CNL-NL	CNL	NBS- LRR	GSBRNA2T00038472001	A04	10091138	10093646	2508	2409	2
		NA					B. napus gene				BnaUnng00420D	A04	10091138
		NA				candidate R gene					AT1G12210.1	A04	10091541
		NA				candidate R gene					AT2G20310.1	A04	10156686
Darmor-bzh/Bristol				BLUP	Significant MTA	Kumar et al (2018)					scaffoldv4_273_339113	A04	10386119
GWAS Panel	Cotyledon Infection	D09-CS	Cotyledon lesion		Significant MTA	Raman et al (2016)					5049136|F|0-19:A>G-19:A>G	A04	10879354
		NA				candidate R gene					AT3G30740.1	A04	10991771
		NA				candidate R gene					AT1G52900.1	A04	11719867
Darmor-bzh/Yudal				2008	Significant MTA	Kumar et al (2018)					Bn-A04-p10744003	A04	11885058
Darmor-bzh/Yudal				BLUP	Significant MTA	Kumar et al (2018)					Bn-A04-p11015443	A04	12211710
Darmor-bzh/Yudal				2011	Significant MTA	Kumar et al (2018)					Bn-A04-p11585127	A04	12640632
		NA				candidate R gene					AT1G54470.2	A04	12903807
		NA				candidate R gene					AT1G54470.2	A04	13028619
		NA				candidate R gene					AT1G54470.2	A04	13029335
		NA				candidate R gene					AT2G15042.1	A04	13206425
		NA				candidate R gene					AT3G05650.1	A04	13206485
GWAS Panel	Ascospore shower test	ATR-Cobbler	Internal infection		Significant MTA	Raman et al (2016)					3085920|F|0-10:A>G-10:A>G	A04	13284932
		NA				candidate R gene					AT1G59870.1	A04	13425597
		NA					B. napus gene				BnaA04g15850D	A04	13602328
		NA				candidate R gene					AT5G36930.2	A04	13678325
		NA				candidate R gene					AT2G05940.1	A04	14268280
		NA					B. napus gene				BnaA04g18200D	A04	15201712
		NA					B. napus gene				BnaA04g18550D	A04	15330684
		NA					A. thaliana gene				AT1G63740.1	A04	15330706
		NA				candidate R gene					AT1G63730.1	A04	15331197
		NA				candidate R gene					AT1G63870.1	A04	15331530
		NA				candidate R gene					AT4G14370.1	A04	15331555
		NA					A. thaliana gene				AT1G63750.3	A04	15331786
		NA				candidate R gene					AT5G41540.1	A04	15331979
		NA				candidate R gene					AT1G64070.1	A04	15332212
		NA				candidate R gene					AT5G41740.2	A04	15332361
		NA				candidate R gene					AT1G56510.1	A04	15332736
		NA				candidate R gene					AT4G36140.1	A04	15332778
		NA				candidate R gene					AT1G63880.1	A04	15333167
		NA				candidate R gene					AT1G63730.1	A04	15333390
		NA				candidate R gene					AT4G14370.1	A04	15333400
		NA				Alamery et al (2018)	B. napus R gene	BnA4-12-TNL-TNL	TNL	TIR - NBS - LRR	GSBRNA2T00006395001	A04	15333872	15330684	-3188	2877	4
		NA				candidate R gene					AT2G31880.1	A04	15346463
		NA				candidate R gene					AT2G31880.1	A04	15347345
		NA				candidate R gene					AT2G31880.1	A04	15360135
		NA				candidate R gene					AT1G29340.1	A04	16085031
		NA				candidate R gene					AT1G29340.1	A04	16099879
		NA				candidate R gene					AT5G45050.1	A04	16283066
		NA				candidate R gene					AT2G37270.1	A04	16827617
		NA				candidate R gene					AT2G37270.1	A04	16827665
		NA				candidate R gene					AT3G11940.1	A04	16827705
		NA				candidate R gene					AT3G11940.1	A04	16827705
		NA				candidate R gene					AT2G37270.1	A04	16828149
		NA				candidate R gene					AT2G37990.1	A04	17078269
		NA				candidate R gene					AT2G37990.1	A04	17078748
		NA				candidate R gene					AT2G37990.1	A04	17078955
GWAS Panel	Cotyledon Infection	04MGPS021-CS	Cotyledon lesion		Significant MTA	Raman et al (2016)					3126875|F|0-41:G>T-41:G>T	A04	17150841
GWAS Panel	Cotyledon Infection	04MGPS021-CS	Cotyledon lesion		Significant MTA	Raman et al (2016)					3163699|F|0-30:A>G-30:A>G	A04	17448093
GWAS Panel	Cotyledon Infection	D04 (IBCN17)-CS	Cotyledon lesion		Significant MTA	Raman et al (2016)					3163699|F|0-30:A>G-30:A>G	A04	17448093
GWAS Panel	Cotyledon Infection	D02 (IBCN15)-CS	Cotyledon lesion		Significant MTA	Raman et al (2016)					3169839|F|0-8:C>T-8:C>T	A04	18209746
GWAS Panel	Cotyledon Infection	D10 (PHW1223)-CS	Cotyledon lesion		Significant MTA	Raman et al (2016)					3092844|F|0-39:C>T-39:C>T	A04	18276899
		NA				candidate R gene					AT1G69170.1	A04	18400055
Darmor-bzh/Yudal	Ascospore shower	This Study	Internal infection	2014	Significant MTA	This Study				3126287		A04	19140856					863957	740801	0.740801	AT1G69170.1
		NA				Alamery et al (2018)	B. napus R gene	BnA4-13-TNL-N	TNL	NBS	GSBRNA2T00077212001	A04(Un_random)	17631627	17632623	996	723	3
		NA				Alamery et al (2018)	B. napus R gene	BnA4-1-TNL-TNL	TNL	TIR - NBS - LRR	GSBRNA2T00075988001	A04(Un_random)	94728996	94724719	-4277	3573	5
GWAS Panel	Cotyledon Infection	D10 (PHW1223)-CS	Cotyledon lesion		Significant MTA	Raman et al (2016)					4165749|F|0-40:G>T-40:G>T	A04_random	31805
		NA				candidate R gene					AT1G29340.1	A04_random	226141
		NA				candidate R gene					AT4G16860.1	A04_random	372851
		NA					B. napus gene				BnaA04g27840D	A04_random	372865
		NA				candidate R gene					AT3G04210.1	A04_random	373977
		NA					B. napus gene				BnaA04g28100D	A04_random	634664
		NA					A. thaliana gene				AT1G63750.3	A04_random	634738
		NA				candidate R gene					AT1G63880.1	A04_random	634740
		NA				candidate R gene					AT5G41540.1	A04_random	634793
		NA				candidate R gene					AT1G63730.1	A04_random	634797
		NA				candidate R gene					AT1G64070.1	A04_random	634797
		NA				candidate R gene					AT1G63730.1	A04_random	634797
		NA				candidate R gene					AT1G64070.1	A04_random	634797
		NA					A. thaliana gene				AT1G63860.1	A04_random	634874
		NA					A. thaliana gene				AT1G63740.1	A04_random	634943
		NA				candidate R gene					AT1G63870.1	A04_random	634976
		NA				candidate R gene					AT1G64070.1	A04_random	635168
		NA				candidate R gene					AT4G14370.1	A04_random	635334
GWAS Panel	Cotyledon Infection	D05 (IBCN18)-CS	Cotyledon lesion		Significant MTA	Raman et al (2016)					4111813|F|0-32:T>C-32:T>C	A04_random	867487
		NA				candidate R gene					AT2G37270.1	A04_random	1277061
		NA				candidate R gene					AT2G37270.1	A04_random	1277155
		NA				candidate R gene					AT2G37270.1	A04_random	1277201
		NA				candidate R gene					AT3G11940.1	A04_random	1277241
		NA				candidate R gene					AT3G11940.1	A04_random	1277241
		NA				candidate R gene					AT3G11940.1	A04_random	1277685
		NA				candidate R gene					ATCG00380.1	A05	520140
GWAS Panel	Cotyledon Infection	D10 (PHW1223)-CS	Cotyledon lesion		Significant MTA	Raman et al (2016)					3096257|F|0-51:C>T-51:C>T	A05	1022984
GWAS Panel	Cotyledon Infection	D10 (PHW1223)-CS	Cotyledon lesion		Significant MTA	Raman et al (2016)					3088209|F|0-67:A>T-67:A>T	A05	1070678
GWAS Panel	Cotyledon Infection	D10 (PHW1223)-CS	Cotyledon lesion		Significant MTA	Raman et al (2016)					3118448|F|0-25:G>A-25:G>A	A05	1288399
GWAS Panel	Cotyledon Infection	D10 (PHW1223)-CS	Cotyledon lesion		Significant MTA	Raman et al (2016)					3118748|F|0-24:C>G-24:C>G	A05	1302176
GWAS Panel	Cotyledon Infection	D10 (PHW1223)-CS	Cotyledon lesion		Significant MTA	Raman et al (2016)					3113690|F|0-34:C>G-34:C>G	A05	1425926
Darmor-bzh/Yudal				1996	Significant MTA	Kumar et al (2018)					Bn-A05-p1744534	A05	1887134
Darmor-bzh/Yudal				2011	Significant MTA	Kumar et al (2018)					Bn-A05-p1744534	A05	1887134
GWAS Panel	Cotyledon Infection	D06 (IBCN75)-CS	Cotyledon lesion		Significant MTA	Raman et al (2016)					3084753|F|0-18:T>C-18:T>C	A05	2377701
Darmor-bzh/Yudal				2012	Significant MTA	Kumar et al (2018)					Bn-A05-p2460244	A05	2567978
Darmor-bzh/Yudal				BLUP	Significant MTA	Kumar et al (2018)					Bn-A05-p2582423	A05	2692141
		NA				candidate R gene					AT2G05940.1	A05	3111157
Darmor-bzh/Bristol				2010	Significant MTA	Kumar et al (2018)					scaffoldv4_16_1137408	A05	3292243
		NA				candidate R gene					AT2G37990.1	A05	3630642
		NA				candidate R gene					AT2G37990.1	A05	3630642
		NA				candidate R gene					AT2G37990.1	A05	3630847
		NA				candidate R gene					AT1G59870.1	A05	3877081
		NA				candidate R gene					AT2G37270.1	A05	3892296
		NA				candidate R gene					AT3G11940.1	A05	3892445
		NA				candidate R gene					AT2G37270.1	A05	3892959
		NA				candidate R gene					AT3G11940.1	A05	3892959
		NA				candidate R gene					AT2G37270.1	A05	3893502
		NA					B. napus gene				BnaA05g07870D	A05	4304864
		NA				Alamery et al (2018)	B. napus R gene	BnA5-1-CNL-CNL	CNL	CC-NBS - LRR	GSBRNA2T00117070001	A05	4305211	4313116	7905	2769	3
		NA				candidate R gene					AT5G43470.1	A05	4305211
		NA				candidate R gene					AT1G59780.1	A05	4311638
		NA					B. napus gene				BnaA05g07880D	A05	4313793
		NA				Alamery et al (2018)	B. napus R gene	BnA5-2-CNL-CNL	CNL	CC - NBS - LRR	GSBRNA2T00117071001	A05	4319777	4323081	3304	4302	3
		NA				candidate R gene					AT5G43470.1	A05	4319777
		NA				candidate R gene					AT1G58390.1	A05	4321803
		NA					B. napus gene				BnaA05g07900D	A05	4331846
		NA				Alamery et al (2018)	B. napus R gene	BnA5-3-CNL-CNL	CNL	CC - NBS - LRR	GSBRNA2T00117074001	A05	4332212	4338811	6599	2721	3
		NA				candidate R gene					AT5G43470.1	A05	4332212
		NA					B. napus gene				BnaA05g07930D	A05	4355392
		NA				Alamery et al (2018)	B. napus R gene	BnA5-4-CNL-CNL	CNL	CC - NBS - LRR	GSBRNA2T00117079001	A05	4355748	4365865	10117	2754	3
		NA				candidate R gene					AT1G58390.1	A05	4364214
GWAS Panel	Cotyledon Infection	D02 (IBCN15)-CS	Cotyledon lesion		Significant MTA	Raman et al (2016)					5048268|F|0-9:C>T-9:C>T	A05	4471691
GWAS Panel	Cotyledon Infection	D06 (IBCN75)-CS	Cotyledon lesion		Significant MTA	Raman et al (2016)					5048268|F|0-9:C>T-9:C>T	A05	4471691
GWAS Panel	Cotyledon Infection	D10 (PHW1223)-CS	Cotyledon lesion		Significant MTA	Raman et al (2016)					5048268|F|0-9:C>T-9:C>T	A05	4471691
GWAS Panel	Ascospore shower test	Monola76TT	Internal infection		Significant MTA	Raman et al (2016)					5048268|F|0-9:C>T-9:C>T	A05	4471691
GWAS Panel	Cotyledon Infection	D10 (PHW1223)-CS	Cotyledon lesion		Significant MTA	Raman et al (2016)					3109189|F|0-14:T>C-14:T>C	A05	4910232
GWAS Panel	Cotyledon Infection	D09-CS	Cotyledon lesion		Significant MTA	Raman et al (2016)					3097418|F|0-35:C>T-35:C>T	A05	5231578
GWAS Panel	Cotyledon Infection	D10 (PHW1223)-CS	Cotyledon lesion		Significant MTA	Raman et al (2016)					3079731|F|0-22:A>C-22:A>C	A05	5411500
GWAS Panel	Cotyledon Infection	D10 (PHW1223)-CS	Cotyledon lesion		Significant MTA	Raman et al (2016)					3178619|F|0-13:C>T-13:C>T	A05	5428762
GWAS Panel	Cotyledon Infection	D10 (PHW1223)-CS	Cotyledon lesion		Significant MTA	Raman et al (2016)					3082918|F|0-64:A>C-64:A>C	A05	5955250
GWAS Panel	Cotyledon Infection	D10 (PHW1223)-CS	Cotyledon lesion		Significant MTA	Raman et al (2016)					3090883|F|0-30:G>A-30:G>A	A05	6147668
GWAS Panel	Cotyledon Infection	D10 (PHW1223)-CS	Cotyledon lesion		Significant MTA	Raman et al (2016)					3123079|F|0-34:G>A-34:G>A	A05	6454550
GWAS Panel	Cotyledon Infection	D10 (PHW1223)-CS	Cotyledon lesion		Significant MTA	Raman et al (2016)					3120656|F|0-42:A>G-42:A>G	A05	6547553
GWAS Panel	Cotyledon Infection	D10 (PHW1223)-CS	Cotyledon lesion		Significant MTA	Raman et al (2016)					3075884|F|0-27:A>T-27:A>T	A05	6628985
GWAS Panel	Cotyledon Infection	D10 (PHW1223)-CS	Cotyledon lesion		Significant MTA	Raman et al (2016)					3104886|F|0-13:T>C-13:T>C	A05	6688092
GWAS Panel	Cotyledon Infection	D10 (PHW1223)-CS	Cotyledon lesion		Significant MTA	Raman et al (2016)					3082846|F|0-35:C>A-35:C>A	A05	6689131
GWAS Panel	Cotyledon Infection	D10 (PHW1223)-CS	Cotyledon lesion		Significant MTA	Raman et al (2016)					3080745|F|0-43:C>T-43:C>T	A05	6690246
		NA					B. napus gene				BnaA05g12020D	A05	6835181
		NA				Alamery et al (2018)	B. napus R gene	BnA5-6-TNL-TNL	TNL	TIR - NBS -LRR	GSBRNA2T00048544001	A05	6846682	6843729	-2953	2589	4
		NA				Alamery et al (2018)	B. napus R gene	BnA5-5-TNL-TNL	TNL	TIR - NBS -LRR	GSBRNA2T00048543001	A05	6854954	6858853	3899	3561	5
		NA					B. napus gene				BnaA05g12030D	A05	6854954
		NA				candidate R gene					AT4G12010.1	A05	6854980
		NA				candidate R gene					AT4G12010.1	A05	6855462
		NA				candidate R gene					AT2G14080.1	A05	7393544
		NA				candidate R gene					AT5G11250.1	A05	7393817
		NA				candidate R gene					AT3G44480.1	A05	7393977
		NA				candidate R gene					AT1G56510.1	A05	7394078
		NA				candidate R gene					AT1G69550.1	A05	7394087
		NA				candidate R gene					AT5G41540.1	A05	7394234
		NA				Alamery et al (2018)	B. napus R gene	BnA5-7-TNL-TIR	TNL	TIR domain	GSBRNA2T00066204001	A05	7394346	7393524	-822	636	2
		NA				candidate R gene					AT3G46530.1	A05	7767367
		NA				candidate R gene					AT5G20480.1	A05	8020171
		NA				candidate R gene					AT1G17170.1	A05	8710933
GWAS Panel	Cotyledon Infection	04MGPP041-CS	Cotyledon lesion		Significant MTA	Raman et al (2016)					3146643|F|0-31:G>A-31:G>A	A05	9733656
GWAS Panel	Cotyledon Infection	04MGPP041-CS	Cotyledon lesion		Significant MTA	Raman et al (2016)					3123352|F|0-5:C>G-5:C>G	A05	9894819
		NA				candidate R gene					AT5G17880.1	A05	10312237
		NA				candidate R gene					AT3G23050.1	A05	11341317
		NA				candidate R gene					AT3G23050.1	A05	11341317
		NA				candidate R gene					AT3G23050.1	A05	11341409
		NA				candidate R gene					AT3G46530.1	A05	12021203
		NA				candidate R gene					AT3G46530.1	A05	12021376
		NA				candidate R gene					AT3G46530.1	A05	12021460
GWAS Panel	Cotyledon Infection	04MGPP041-CS	Cotyledon lesion		Significant MTA	Raman et al (2016)					3099387|F|0-15:T>C-15:T>C	A05	12750454
		NA				candidate R gene					AT1G33520.1	A05	12851562
GWAS Panel	Ascospore shower test	CBJardheeHT	Internal infection		Significant MTA	Raman et al (2016)					3164007|F|0-11:A>G-11:A>G	A05	13519598
		NA				candidate R gene					AT5G20480.1	A05	15980212
		NA				candidate R gene					AT1G59870.1	A05	17685895
GWAS Panel	Cotyledon Infection	D09-CS	Cotyledon lesion		Significant MTA	Raman et al (2016)					3076463|F|0-66:C>A-66:C>A	A05	17732092
GWAS Panel	Cotyledon Infection	D05 (IBCN18)-CS	Cotyledon lesion		Significant MTA	Raman et al (2016)					100059527|F|0-31:G>A-31:G>A	A05	17732157
GWAS Panel	Cotyledon Infection	D08-CS	Cotyledon lesion		Significant MTA	Raman et al (2016)					3091784|F|0-12:A>C-12:A>C	A05	17827806
GWAS Panel	Cotyledon Infection	D08-CS	Cotyledon lesion		Significant MTA	Raman et al (2016)					4337241|F|0-14:G>A-14:G>A	A05	17898756
GWAS Panel	Cotyledon Infection	D09-CS	Cotyledon lesion		Significant MTA	Raman et al (2016)					4337241|F|0-14:G>A-14:G>A	A05	17898756
GWAS Panel	Cotyledon Infection	D10 (PHW1223)-CS	Cotyledon lesion		Significant MTA	Raman et al (2016)					4337241|F|0-14:G>A-14:G>A	A05	17898756
GWAS Panel	Cotyledon Infection	D09-CS	Cotyledon lesion		Significant MTA	Raman et al (2016)					100053575|F|0-9:T>C-9:T>C	A05	17898821
		NA				candidate R gene					AT3G15190.1	A05	18259040
		NA				candidate R gene					AT3G15190.1	A05	18259949
		NA				candidate R gene					AT3G15190.1	A05	18260026
Darmor/Samourai				1998	Significant MTA	Kumar et al (2018)					Bn-C5-p39681421	A05	18390064
		NA					B. napus gene				BnaA05g24990D	A05	18570565
		NA				Alamery et al (2018)	B. napus R gene	BnA5-9-CNL-CNL	CNL	CC - NBS - LRR	GSBRNA2T00104795001	A05	18574535	18571407	-3128	3129	1
		NA				Alamery et al (2018)	B. napus R gene	BnA5-8-CNL-CNL	CNL	CC - NBS - LRR	GSBRNA2T00104794001	A05	18576115	18580317	4202	4203	1
		NA					B. napus gene				BnaA05g25000D	A05	18576115
		NA				candidate R gene					AT3G14460.1	A05	18576145
		NA				candidate R gene					AT3G14460.1	A05	18578350
		NA				candidate R gene					AT3G14460.1	A05	18578592
GWAS Panel	Cotyledon Infection	D07 (IBCN76)-CS	Cotyledon lesion		Significant MTA	Raman et al (2016)					3096688|F|0-29:T>A-29:T>A	A05	18829628
		NA				candidate R gene					AT4G39400.1	A05	19074672
GWAS Panel	Cotyledon Infection	D06 (IBCN75)-CS	Cotyledon lesion		Significant MTA	Raman et al (2016)					4110361|F|0-59:G>C-59:G>C	A05	19245143
		NA				candidate R gene					AT3G11940.1	A05	19636423
		NA				candidate R gene					AT2G37270.1	A05	19636917
		NA				candidate R gene					AT3G11940.1	A05	19636973
		NA				candidate R gene					AT2G37270.1	A05	19636980
		NA				candidate R gene					AT3G11940.1	A05	19643041
		NA				candidate R gene					AT2G37270.1	A05	19643059
GWAS Panel	Cotyledon Infection	D02 (IBCN15)-CS	Cotyledon lesion		Significant MTA	Raman et al (2016)					3129684|F|0-30:T>C-30:T>C	A05	19895681
		NA				candidate R gene					AT2G05940.1	A05	20543170
		NA				candidate R gene					AT3G07195.1	A05	21015933
GWAS Panel	Cotyledon Infection	04MGPP041-CS	Cotyledon lesion		Significant MTA	Raman et al (2016)					4119475|F|0-31:C>G-31:C>G	A05	21420980
		NA				candidate R gene					AT3G03600.1	A05	22433391
		NA					B. napus gene				BnaA05g33150D	A05	22551380
		NA				Alamery et al (2018)	B. napus R gene	BnA5-10-TNL-TNL	TNL	TIR - NBS -LRR	GSBRNA2T00092893001	A05	22556217	22563429	7212	3561	7
		NA					B. napus gene				BnaA05g33170D	A05	22556217
		NA				candidate R gene					AT2G14080.1	A05	22556422
		NA				candidate R gene					AT4G36140.1	A05	22556431
		NA				candidate R gene					AT3G44480.1	A05	22556457
		NA				candidate R gene					AT5G18350.1	A05	22556524
		NA				candidate R gene					AT5G46260.1	A05	22557104
		NA				candidate R gene					AT5G11250.1	A05	22557343
GWAS Panel	Cotyledon Infection	D10 (PHW1223)-CS	Cotyledon lesion		Significant MTA	Raman et al (2016)					3167445|F|0-29:C>A-29:C>A	A05_random	710675
GWAS Panel	Cotyledon Infection	D10 (PHW1223)-CS	Cotyledon lesion		Significant MTA	Raman et al (2016)					100047498|F|0-29:A>G-29:A>G	A05_random	724308
		NA				candidate R gene					AT1G52900.1	A05_random	1089154
		NA				candidate R gene					AT2G17800.1	A05_random	1363956
		NA				candidate R gene					ATCG00160.1	A05_random	1516914
		NA					B. napus gene				BnaA05g37340D	A05_random	2961718
		NA				candidate R gene					AT4G37460.1	A06	698879
Darmor-bzh/Yudal				1996	Significant MTA	Kumar et al (2018)					Bn-A06-p369746	A06	815916
		NA				Alamery et al (2018)	B. napus R gene	BnA6-2-TNL-TIR	TNL	TIR domain	GSBRNA2T00011485001	A06	1036185	1036878	693	603	2
		NA				candidate R gene					AT1G52900.1	A06	1036185
		NA				candidate R gene					AT1G52900.1	A06	1036185
		NA				Alamery et al (2018)	B. napus R gene	BnA6-5-CNL-CNL	CNL	CC - NBS - LRR	chrA06-snap.268	A06	1234334	1236886	2552	2553	1
		NA				candidate R gene					AT1G15890.1	A06	1234397
		NA				candidate R gene					AT1G15890.1	A06	1235147
		NA				candidate R gene					AT1G61180.2	A06	1236609
Darmor/Samourai				1999	Significant MTA	Kumar et al (2018)					Bn-A06-p1350786	A06	1385825
Darmor/Samourai				BLUP	Significant MTA	Kumar et al (2018)					Bn-A06-p1350786	A06	1385825
		NA				candidate R gene					AT1G15890.1	A06	1600144
		NA				candidate R gene					AT1G15890.1	A06	1600351
		NA				Alamery et al (2018)	B. napus R gene	BnA6-4-CNL-CNL	CNL	CC - NBS - LRR	chra06 snap 351 downstream	A06	1601933	1600134	-1799	1800	1
		NA				Alamery et al (2018)	B. napus R gene	BnA6-15-NL-CNL	CNL	CC - NBS - LRR	GSBRNA2T00051248001	A06	1655327	1658600	3273	2835	4
		NA				Alamery et al (2018)	B. napus R gene	BnA6-3-CNL-CNL	CNL	CC - NBS - LRR	GSBRNA2T00021121001	A06	1789462	1792008	2546	2547	1
		NA					B. napus gene				BnaA06g02940D	A06	1789462
		NA				candidate R gene					AT1G15890.1	A06	1789522
		NA				candidate R gene					AT1G12220.1	A06	1789950
		NA				candidate R gene					AT1G61180.2	A06	1791725
		NA					B. napus gene				BnaA06g02950D	A06	1793953
		NA				candidate R gene					AT1G15890.1	A06	1793984
		NA				Alamery et al (2018)	B. napus R gene	BnA6-7-CNL-N	CNL	NBS	GSBRNA2T00098068001	A06	1794627	1793953	-674	675	1
GWAS Panel	Cotyledon Infection	D10 (PHW1223)-CS	Cotyledon lesion		Significant MTA	Raman et al (2016)					3148321|F|0-30:C>T-30:C>T	A06	1974126
GWAS Panel	Cotyledon Infection	D10 (PHW1223)-CS	Cotyledon lesion		Significant MTA	Raman et al (2016)					4335766|F|0-19:C>T-19:C>T	A06	2045395
GWAS Panel	Cotyledon Infection	D10 (PHW1223)-CS	Cotyledon lesion		Significant MTA	Raman et al (2016)					3086488|F|0-68:A>C-68:A>C	A06	2068346
		NA				candidate R gene					AT5G13320.1	A06	2186566
		NA				candidate R gene					AT5G13320.1	A06	2194154
GWAS Panel	Cotyledon Infection	D10 (PHW1223)-CS	Cotyledon lesion		Significant MTA	Raman et al (2016)					4113953|F|0-39:C>T-39:C>T	A06	2601933
GWAS Panel	Ascospore shower test	ATR-Cobbler	Internal infection		Significant MTA	Raman et al (2016)					4113953|F|0-39:C>T-39:C>T	A06	2601933
Darmor-bzh/Yudal			Field-Canker							4338964		A06	2.76917e+06					167238	364384	0.364384	GSBRNA2T00156160001/BnaA06g05570D
GWAS Panel	Ascospore shower test	ATR-Cobbler	Internal infection		Significant MTA	Raman et al (2016)					3098403|F|0-41:C>A-41:C>A	A06	2881950					112779
GWAS Panel	Ascospore shower test	ATR-Cobbler	Internal infection		Significant MTA	Raman et al (2016)					100061301|F|0-62:A>G-62:A>G	A06	2883760					114589
GWAS Panel	Ascospore shower test	ATR-Cobbler	Internal infection		Significant MTA	Raman et al (2016)					3099981|F|0-28:G>T-28:G>T	A06	2911851					142680
GWAS Panel	Cotyledon Infection	D10 (PHW1223)-CS	Cotyledon lesion		Significant MTA	Raman et al (2016)					3168084|F|0-9:G>A-9:G>A	A06	2956346					187175
		NA				Alamery et al (2018)	B. napus R gene	BnA6-8-TNL-TIR	TNL	TIR domain	GSBRNA2T00156160001	A06	3133555	3134076	521	522	1
GWAS Panel	Cotyledon Infection	D10 (PHW1223)-CS	Cotyledon lesion		Significant MTA	Raman et al (2016)					4167170|F|0-35:C>T-35:C>T	A06	3214253
GWAS Panel	Ascospore shower test	ATR-Cobbler	Internal infection		Significant MTA	Raman et al (2016)					3100866|F|0-23:T>A-23:T>A	A06	3472589
		NA				candidate R gene					AT5G13320.1	A06	3477333
GWAS Panel	Ascospore shower test	ATR-Cobbler	Internal infection		Significant MTA	Raman et al (2016)					3095968|F|0-52:C>A-52:C>A	A06	3749777
GWAS Panel	Ascospore shower test	Monola76TT	Internal infection		Significant MTA	Raman et al (2016)					3095968|F|0-52:C>A-52:C>A	A06	3749777
GWAS Panel	Cotyledon Infection	D03 (IBCN16)-CS	Cotyledon lesion		Significant MTA	Raman et al (2016)					4120418|F|0-9:A>G-9:A>G	A06	3757132
GWAS Panel	Cotyledon Infection	D10 (PHW1223)-CS	Cotyledon lesion		Significant MTA	Raman et al (2016)					5121245|F|0-58:G>A-58:G>A	A06	4068987
		NA				candidate R gene					AT1G50180.1	A06	4111791
		NA				candidate R gene					AT4G37460.1	A06	4218307
		NA				Alamery et al (2018)	B. napus R gene	BnA6-9-CNL-CNL	CNL	CC - NBS - LRR	GSBRNA2T00105454001	A06	4412135	4414817	2682	2586	2
		NA					B. napus gene				BnaA06g08260D	A06	4412135
		NA				candidate R gene					AT1G12210.1	A06	4412148
		NA				candidate R gene					AT1G12220.1	A06	4412333
		NA				candidate R gene					AT1G61180.2	A06	4412348
		NA				candidate R gene					AT1G12280.1	A06	4412420
		NA				candidate R gene					AT1G12220.1	A06	4413358
		NA				Alamery et al (2018)	B. napus R gene	BnA6-10-CNL-CNL	CNL	CC - NBS - LRR	GSBRNA2G00105456001	A06	4416798	4419473	2675	2493	2
		NA					B. napus gene				BnaA06g08270D	A06	4416798
		NA				candidate R gene					AT1G12210.1	A06	4417383
		NA				candidate R gene					AT1G12220.1	A06	4417851
		NA				candidate R gene					AT1G12280.1	A06	4417974
		NA					B. napus gene				BnaA06g08280D	A06	4418229
		NA				candidate R gene					AT1G12280.1	A06	4418379
GWAS Panel	Cotyledon Infection	D10 (PHW1223)-CS	Cotyledon lesion		Significant MTA	Raman et al (2016)					3083752|F|0-26:G>A-26:G>A	A06	4786759
		NA				candidate R gene					AT1G59870.1	A06	5261147
		NA				candidate R gene					AT1G59870.1	A06	5269481
		NA				candidate R gene					AT1G59870.1	A06	5270338
		NA					B. napus gene				BnaA06g10580D	A06	5594802
		NA				candidate R gene					AT5G45220.1	A06	5665131
		NA				Alamery et al (2018)	B. napus R gene	BnA6-11-TNL-TIR	TNL	TIR domain	GSBRNA2T00057940001	A06	5665398	5663691	-1707	1152	3
		NA				candidate R gene					AT1G17170.1	A06	5978682
		NA				candidate R gene					AT1G17170.1	A06	5980819
Darmor-bzh/Bristol				2010	Significant MTA	Kumar et al (2018)					scaffoldv4_400_539363	A06	6018001					1.84856e+06
		NA				Alamery et al (2018)	B. napus R gene	BnA6-12-TNL-TN	TNL	TIR - NBS	GSBRNA2T00034902001	A06	6119628	6121262	1634	1161	2
Darmor-bzh/Yudal	NA	This Study	Plant Maturity	2015	Significant MTA	This Study				3076210		A06	7.86656e+06					1.07791e+06	1.74693e+06	1.74693	GSBRNA2T00034902001/BnaA06g11850D
GWAS Panel	Cotyledon Infection	D01 (IBCN13)-CS	Cotyledon lesion		Significant MTA	Raman et al (2016)					4115294|F|0-63:T>C-63:T>C	A06	8944469
		NA				candidate R gene					AT5G63270.1	A06	9315594
		NA				candidate R gene					AT5G20480.1	A06	9855519
		NA				candidate R gene					AT5G20480.1	A06	10011273
		NA				candidate R gene					AT5G55390.1	A06	13873944
GWAS Panel	Cotyledon Infection	D10 (PHW1223)-CS	Cotyledon lesion		Significant MTA	Raman et al (2016)					5050308|F|0-5:T>A-5:T>A	A06	15007399
GWAS Panel	Cotyledon Infection	D06 (IBCN75)-CS	Cotyledon lesion		Significant MTA	Raman et al (2016)					3089798|F|0-26:A>G-26:A>G	A06	15512121
		NA				candidate R gene					AT5G62880.1	A06	15592119
		NA				candidate R gene					AT5G62880.1	A06	15592661
		NA				candidate R gene					AT5G62880.1	A06	15592887
GWAS Panel	Cotyledon Infection	04MGPS021-CS	Cotyledon lesion		Significant MTA	Raman et al (2016)					4336477|F|0-26:T>A-26:T>A	A06	15735955
		NA				candidate R gene					AT5G63270.1	A06	15819113
		NA				candidate R gene					AT5G64140.1	A06	16213767
GWAS Panel	Cotyledon Infection	D06 (IBCN75)-CS	Cotyledon lesion		Significant MTA	Raman et al (2016)					4337290|F|0-27:A>T-27:A>T	A06	16217358
		NA				candidate R gene					AT5G64850.1	A06	16489150
		NA				candidate R gene					AT5G09960.1	A06	16490258
Darmor-bzh/Yudal				2007	Significant MTA	Kumar et al (2018)					scaffoldv4_203_443954	A06	16898084
		NA				candidate R gene					AT3G23050.1	A06	17084826
		NA				candidate R gene					AT2G17800.1	A06	17677559
		NA				candidate R gene					AT2G17800.1	A06	17677625
		NA				candidate R gene					AT3G51300.1	A06	17679265
		NA				candidate R gene					AT2G17660.1	A06	17765936
		NA				candidate R gene					AT3G48450.1	A06	17766166
		NA				candidate R gene					AT5G58420.1	A06	17781190
		NA				candidate R gene					AT5G07090.1	A06	17781406
Darmor-bzh/Yudal				2012	Significant MTA	Kumar et al (2018)					scaffoldv4_68_491172	A06	18356952
GWAS Panel	Cotyledon Infection	D10 (PHW1223)-CS	Cotyledon lesion		Significant MTA	Raman et al (2016)					3125646|F|0-63:G>A-63:G>A	A06	18667384
Darmor-bzh/Bristol				BLUP	Significant MTA	Kumar et al (2018)					scaffoldv4_68_947463	A06	18813243
		NA				Alamery et al (2018)	B. napus R gene	BnA6-14-CNL-CNL	CNL	CC - NBS - LRR	GSBRNA2T00147683001	A06	19267383	19271761	4378	2466	5
GWAS Panel	Cotyledon Infection	D10 (PHW1223)-CS	Cotyledon lesion		Significant MTA	Raman et al (2016)					3096992|F|0-57:C>T-57:C>T	A06	19556188
GWAS Panel	Cotyledon Infection	D10 (PHW1223)-CS	Cotyledon lesion		Significant MTA	Raman et al (2016)					5048140|F|0-18:C>G-18:C>G	A06	19634608
		NA				candidate R gene					AT3G27450.1	A06	19637397
GWAS Panel	Cotyledon Infection	D10 (PHW1223)-CS	Cotyledon lesion		Significant MTA	Raman et al (2016)					4116677|F|0-50:G>T-50:G>T	A06	19641411
Darmor-bzh/Yudal				BLUP	Significant MTA	Kumar et al (2018)					BS009615	A06	19988839
		NA					B. napus gene				BnaA06g29840D	A06	20297016
		NA					B. napus gene				BnaA06g29860D	A06	20299588
		NA				candidate R gene					AT5G43470.1	A06	20299926
		NA				candidate R gene					AT5G43470.1	A06	20301142
		NA				Alamery et al (2018)	B. napus R gene	BnA6-16-CNL-CNL	CNL	CC - NBS - LRR	GSBRNA2T00144378001	A06	20311870	20299913	-11957	2832	4
		NA					B. napus gene				BnaA06g29890D	A06	20316333
		NA				candidate R gene					AT5G43470.1	A06	20316455
		NA				Alamery et al (2018)	B. napus R gene	BnA6-17-CNL-CN	CNL	CC -portion of NBS	GSBRNA2T00144381001	A06	20318631	20317161	-1470	957	3		381549	0.381549	GSBRNA2T00144381001/BnaA06g29890D
		NA				candidate R gene					AT5G48657.1	A06	20383832
Darmor-bzh/Yudal	Ascospore shower	This Study	Internal infection	2014	Significant MTA	This Study				4706344		A06	20700180					907761	245804	0.245804	AT3G28930.1
		NA				candidate R gene					AT3G28930.1	A06	20945984
		NA				candidate R gene					AT3G28930.1	A06	20947312
		NA				candidate R gene					AT3G28930.1	A06	20949367
		NA					B. napus gene				BnaA06g31950D	A06	21387257
		NA				Alamery et al (2018)	B. napus R gene	BnA6-18-CNL-CN	CNL	CC -NBS	GSBRNA2G00078155001	A06	21389051	21387790	-1261	1089	2
		NA				candidate R gene					AT3G27450.1	A06	21481050
Darmor-bzh/Yudal				2009	Significant MTA	Kumar et al (2018)					scaffoldv4_251_584707	A06	21607941
Darmor-bzh/Yudal	Cotyledon Infection	This Study	Internal infection	2016	Significant MTA	This Study				5120801_7:C>G		A06	21834553					226612	353503	0.353503	AT3G27450.1
		NA				candidate R gene					AT3G51560.1	A06	22208781
Darmor-bzh/Yudal				2011	Significant MTA	Kumar et al (2018)					Bn-A06-p23852270	A06	22839543
Darmor-bzh/Yudal				1996	Significant MTA	Kumar et al (2018)					scaffoldv4_290_297119	A06	22862488
Darmor-bzh/Yudal	NA	This Study	Plant Maturity	2015	Significant MTA	This Study				3107501		A06	2.2874e+07					11527.5	276626	0.276626	AT2G05940.1	Protein kinase superfamily protein
Darmor-bzh/Yudal	NA	This Study	Marker for dwarfness	2017	Significant MTA	This Study				3101347_62:A>C		A06	2.29085e+07					46030.5	242122	0.242122	AT2G05940.1	Protein kinase superfamily protein
Darmor-bzh/Yudal	NA	This Study	Marker for dwarfness	2017	Significant MTA	This Study				3103800_68:G>A		A06	23074877					212389	75764	0.075764	AT2G05940.1	Protein kinase superfamily protein
GWAS Panel	Cotyledon Infection	D07 (IBCN76)-CS	Cotyledon lesion		Significant MTA	Raman et al (2016)					3094020|F|0-36:G>A-36:G>A	A06	23149139					74262
		NA				candidate R gene					AT2G05940.1	A06	23150641
Darmor-bzh/Yudal	Field evaluation	This Study	Plant Survival	2015	Significant MTA	This Study				3166196		A06	2.31959e+07					403788	45259.2	0.0452593	AT2G05940.1/BnaA07g04380D/GSBRNA2T00054278001	Protein kinase superfamily protein
GWAS Panel	Cotyledon Infection	D06 (IBCN75)-CS	Cotyledon lesion		Significant MTA	Raman et al (2016)					5122048|F|0-42:G>A-42:G>A	A06	23599688
		NA					B. napus gene				BnaA06g35960D	A06	23604313
		NA				candidate R gene					AT5G46450.1	A06	23604899
		NA				candidate R gene					AT5G46260.1	A06	23605407
		NA				candidate R gene					AT5G46260.1	A06	23608124
		NA				candidate R gene					AT5G46260.1	A06	23608186
		NA				candidate R gene					AT5G46450.1	A06	23608212
		NA				candidate R gene					AT4G16860.1	A06	23609271
		NA				candidate R gene					AT4G16950.1	A06	23609310
		NA				candidate R gene					AT5G46450.1	A06	23609568
		NA				Alamery et al (2018)	B. napus R gene	BnA6-19-TNL-TNL	TNL	TIR - NBS - LRR	GSBRNA2T00054722001	A06	23611474	23604313	-7161	3417	6
		NA					B. napus gene				BnaA06g35980D	A06	23618578
GWAS Panel	Cotyledon Infection	D06 (IBCN75)-CS	Cotyledon lesion		Significant MTA	Raman et al (2016)					100060829|F|0-39:T>C-39:T>C	A06	23749750
		NA				Alamery et al (2018)	B. napus R gene	BnA6-20-CNL-NL	CNL	NBS - LRR	GSBRNA2T00067892001	A06 (Un_random)	14325324	14322142	-3182	2088	2
		NA				Alamery et al (2018)	B. napus R gene	BnA6-21-TNL-TIR	TNL	TIR domain	GSBRNA2T00067914001	A06 (Un_random)	14406020	14407224	1204	942	3
		NA				Alamery et al (2018)	B. napus R gene	BnA6-13-TNL-TNL	TNL	TIR - NBS - LRR	GSBRNA2T00052278001	A06 (Un_random)	74973660	74976765	3105	2721	4
		NA				Alamery et al (2018)	B. napus R gene	BnA6-1-CNL-CN	CNL	CC - NBS	GSBRNA2T00080472001	A06 (Un_random)	97133019	97131711	-1308	1122	3
		NA				Alamery et al (2018)	B. napus R gene	BnA6-6-CNL-CNL	CNL	CC - NBS - LRR	GSBRNA2T00087423001	A06 (Un_random)	102023087	102020568	-2519	2520	1
GWAS Panel	Cotyledon Infection	D10 (PHW1223)-CS	Cotyledon lesion		Significant MTA	Raman et al (2016)					100047311|F|0-23:C>G-23:C>G	A06_random	275667
GWAS Panel	Ascospore shower test	ATR-Cobbler	Internal infection		Significant MTA	Raman et al (2016)					100073732|F|0-10:C>T-10:C>T	A06_random	1240891
		NA				candidate R gene					AT5G43470.1	A06_random	1655709
		NA				candidate R gene					AT1G58390.1	A06_random	1655732
		NA				candidate R gene					AT5G43470.1	A06_random	1657088
		NA				candidate R gene					AT4G39400.1	A06_random	2122319
		NA				candidate R gene					AT3G30740.1	A06_random	2168863
Darmor-bzh/Yudal				2012	Significant MTA	Kumar et al (2018)					Bn-A07-p278353	A07	173750
		NA				candidate R gene					AT2G20310.1	A07	200335
GWAS Panel	Cotyledon Infection	D01 (IBCN13)-CS	Cotyledon lesion		Significant MTA	Raman et al (2016)					3084521|F|0-26:T>G-26:T>G	A07	1637867
GWAS Panel	Cotyledon Infection	D06 (IBCN75)-CS	Cotyledon lesion		Significant MTA	Raman et al (2016)					3084521|F|0-26:T>G-26:T>G	A07	1637867
		NA				Alamery et al (2018)	B. napus R gene	BnA7-3-TNL-TN	TNL	TIR -NBS	GSBRNA2T00068325001	A07	1677683	1676021	1663	1296	2
		NA				candidate R gene					AT2G17660.1	A07	2454133
		NA				candidate R gene					AT4G35655.1	A07	2454158
		NA				candidate R gene					AT3G05650.1	A07	2540450
		NA				candidate R gene					AT2G15042.1	A07	2540451
		NA				candidate R gene					AT2G17800.1	A07	2632284
		NA				candidate R gene					AT2G17800.1	A07	2632812
GWAS Panel	Cotyledon Infection	D06 (IBCN75)-CS	Cotyledon lesion		Significant MTA	Raman et al (2016)					3101563|F|0-43:C>A-43:C>A	A07	3194310
		NA				candidate R gene					AT2G05940.1	A07	4657661
GWAS Panel	Cotyledon Infection	D03 (IBCN16)-CS	Cotyledon lesion		Significant MTA	Raman et al (2016)					3135012|F|0-35:A>T-35:A>T	A07	6013068
GWAS Panel	Cotyledon Infection	D10 (PHW1223)-CS	Cotyledon lesion		Significant MTA	Raman et al (2016)					3135012|F|0-35:A>T-35:A>T	A07	6013068
		NA				candidate R gene					AT1G52900.1	A07	8209320
Darmor-bzh/Yudal				2007	Significant MTA	Kumar et al (2018)					Bn-A07-p7078464	A07	8973863
		NA				candidate R gene					AT1G27170.1	A07	9004146
GWAS Panel	Cotyledon Infection	D10 (PHW1223)-CS	Cotyledon lesion		Significant MTA	Raman et al (2016)					3086987|F|0-27:G>A-27:G>A	A07	9178412
Darmor-bzh/Yudal				2011	Significant MTA	Kumar et al (2018)					Bn-A07-p9046330	A07	10512442
Darmor-bzh/Yudal	Field evaluation	This Study	Internal infection	2016	Significant MTA	This Study				3182957		A07	1.05591e+07					46683.9	644319	0.644319	GSBRNA2T00112460001/BnaA07g12270D
GWAS Panel	Ascospore shower test	CBJardheeHT	Internal infection		Significant MTA	Raman et al (2016)					3149320|F|0-12:A>G-12:A>G	A07	10566397					7271.12
Darmor-bzh/Yudal				BLUP	Significant MTA	Kumar et al (2018)					scaffoldv4_140_705800	A07	10770489					204092
GWAS Panel	Ascospore shower test	Av-Garnet	Internal infection		Significant MTA	Raman et al (2016)					3087611|F|0-27:C>A-27:C>A	A07	10807469
		NA				Alamery et al (2018)	B. napus R gene	BnA7-1-CNL-CNL	CNL	CC – NBS - LRR	GSBRNA2T00112460001	A07	11203445	11207079	3274	2613	7
		NA				Alamery et al (2018)	B. napus R gene	BnA7-2-CNL-CNL	CNL	CC – NBS - LRR	GSBRNA2T00112461001	A07	11208505	11211446	2941	2244	5
GWAS Panel	Cotyledon Infection	D10 (PHW1223)-CS	Cotyledon lesion		Significant MTA	Raman et al (2016)					3092135|F|0-13:C>T-13:C>T	A07	11367901
Darmor-bzh/Yudal			Field-Canker							3117408_29:G>T		A07	1.14171e+07					49179.2	208575	0.208575	GSBRNA2T00112461001/BnaA07g12270D
GWAS Panel	Ascospore shower test	CBJardheeHT	Internal infection		Significant MTA	Raman et al (2016)					4106958|F|0-7:A>G-7:A>G	A07	11895515
GWAS Panel	Cotyledon Infection	D10 (PHW1223)-CS	Cotyledon lesion		Significant MTA	Raman et al (2016)					3110894|F|0-39:T>A-39:T>A	A07	12518246
GWAS Panel	Cotyledon Infection	D10 (PHW1223)-CS	Cotyledon lesion		Significant MTA	Raman et al (2016)					100017781|F|0-50:A>C-50:A>C	A07	12596095
		NA				candidate R gene					AT2G05940.1	A07	12637781
		NA				candidate R gene					AT3G28930.1	A07	12713558
GWAS Panel	Cotyledon Infection	D10 (PHW1223)-CS	Cotyledon lesion		Significant MTA	Raman et al (2016)					3142663|F|0-24:T>G-24:T>G	A07	13105831
		NA				candidate R gene					AT5G40645.1	A07	13145793
GWAS Panel	Cotyledon Infection	D10 (PHW1223)-CS	Cotyledon lesion		Significant MTA	Raman et al (2016)					5030151|F|0-16:A>G-16:A>G	A07	13179083
GWAS Panel	Cotyledon Infection	D10 (PHW1223)-CS	Cotyledon lesion		Significant MTA	Raman et al (2016)					5150035|F|0-15:A>C-15:A>C	A07	13245550
GWAS Panel	Cotyledon Infection	D10 (PHW1223)-CS	Cotyledon lesion		Significant MTA	Raman et al (2016)					3124647|F|0-37:T>G-37:T>G	A07	13250174
GWAS Panel	Cotyledon Infection	D10 (PHW1223)-CS	Cotyledon lesion		Significant MTA	Raman et al (2016)					3090809|F|0-18:A>C-18:A>C	A07	13288187
		NA				candidate R gene					AT5G41540.1	A07	13323592
		NA				candidate R gene					AT4G14370.1	A07	13323599
		NA				candidate R gene					AT1G63730.1	A07	13323783
		NA				candidate R gene					AT4G14370.1	A07	13323836
		NA					A. thaliana gene				AT1G63740.1	A07	13323838
		NA				candidate R gene					AT5G41540.1	A07	13324575
		NA				Alamery et al (2018)	B. napus R gene	BnA7-4-TNL-TNL	TNL	TIR – NBS – LRR	chrA07-snap.4041	A07	13325858	13322674	3185	2763	3
		NA					B. napus gene				BnaA07g15400D	A07	13339537
		NA				candidate R gene					AT5G41740.2	A07	13339570
		NA				candidate R gene					AT5G41540.1	A07	13340315
		NA				candidate R gene					AT1G64070.1	A07	13341461
		NA					A. thaliana gene				AT1G63750.3	A07	13341461
		NA				candidate R gene					AT5G41740.2	A07	13341791
		NA				candidate R gene					AT1G63880.1	A07	13343144
		NA				Alamery et al (2018)	B. napus R gene	BnA7-5-TNL-TNL	TNL	TIR – NBS – LRR	GSBRNA2T00098616001	A07	13343565	13339537	4028	2979	4
GWAS Panel	Cotyledon Infection	D10 (PHW1223)-CS	Cotyledon lesion		Significant MTA	Raman et al (2016)					3124906|F|0-15:A>G-15:A>G	A07	13634882
		NA				candidate R gene					AT3G27450.1	A07	13764621
GWAS Panel	Cotyledon Infection	D10 (PHW1223)-CS	Cotyledon lesion		Significant MTA	Raman et al (2016)					100079468|F|0-39:T>A-39:T>A	A07	13828593
GWAS Panel	Cotyledon Infection	D10 (PHW1223)-CS	Cotyledon lesion		Significant MTA	Raman et al (2016)					3100299|F|0-23:C>G-23:C>G	A07	13897061
		NA				candidate R gene					AT1G52900.1	A07	14214094
		NA				Alamery et al (2018)	B. napus R gene	BnA7-6-TNL-NL	CNL	NBS - LRR	GSBRNA2T00098829001	A07	14329578	14332232	2654	2346	6
		NA					B. napus gene				BnaA07g17000D	A07	14329578
		NA				candidate R gene					AT1G12220.1	A07	14329768
		NA				candidate R gene					AT1G12210.1	A07	14329786
		NA				candidate R gene					AT1G12280.1	A07	14329938
		NA				candidate R gene					AT1G12210.1	A07	14330576
		NA				candidate R gene					AT1G12280.1	A07	14330578
GWAS Panel	Cotyledon Infection	D10 (PHW1223)-CS	Cotyledon lesion		Significant MTA	Raman et al (2016)					5122301|F|0-55:T>A-55:T>A	A07	14643980
GWAS Panel	Cotyledon Infection	D06 (IBCN75)-CS	Cotyledon lesion		Significant MTA	Raman et al (2016)					100053156|F|0-9:C>T-9:C>T	A07	14817195
GWAS Panel	Cotyledon Infection	D06 (IBCN75)-CS	Cotyledon lesion		Significant MTA	Raman et al (2016)					3127534|F|0-12:A>C-12:A>C	A07	14869058
GWAS Panel	Cotyledon Infection	D10 (PHW1223)-CS	Cotyledon lesion		Significant MTA	Raman et al (2016)					3127534|F|0-12:A>C-12:A>C	A07	14869058
GWAS Panel	Cotyledon Infection	D06 (IBCN75)-CS	Cotyledon lesion		Significant MTA	Raman et al (2016)					3162491|F|0-6:A>G-6:A>G	A07	15038780
GWAS Panel	Cotyledon Infection	D06 (IBCN75)-CS	Cotyledon lesion		Significant MTA	Raman et al (2016)					5149212|F|0-54:C>T-54:C>T	A07	15039820
GWAS Panel	Cotyledon Infection	D10 (PHW1223)-CS	Cotyledon lesion		Significant MTA	Raman et al (2016)					100072106|F|0-27:G>A-27:G>A	A07	15039820
GWAS Panel	Cotyledon Infection	D10 (PHW1223)-CS	Cotyledon lesion		Significant MTA	Raman et al (2016)					3136500|F|0-11:T>C-11:T>C	A07	15070849
GWAS Panel	Cotyledon Infection	D10 (PHW1223)-CS	Cotyledon lesion		Significant MTA	Raman et al (2016)					3095311|F|0-6:G>A-6:G>A	A07	15263995
GWAS Panel	Cotyledon Infection	D06 (IBCN75)-CS	Cotyledon lesion		Significant MTA	Raman et al (2016)					3084952|F|0-33:C>T-33:C>T	A07	15367251
GWAS Panel	Cotyledon Infection	D06 (IBCN75)-CS	Cotyledon lesion		Significant MTA	Raman et al (2016)					4333031|F|0-55:T>G-55:T>G	A07	15440422
GWAS Panel	Cotyledon Infection	D02 (IBCN15)-CS	Cotyledon lesion		Significant MTA	Raman et al (2016)					3085138|F|0-11:G>T-11:G>T	A07	15460924
GWAS Panel	Cotyledon Infection	D10 (PHW1223)-CS	Cotyledon lesion		Significant MTA	Raman et al (2016)					3085138|F|0-11:G>T-11:G>T	A07	15460924
GWAS Panel	Cotyledon Infection	D10 (PHW1223)-CS	Cotyledon lesion		Significant MTA	Raman et al (2016)					3092223|F|0-8:C>A-8:C>A	A07	15462684
GWAS Panel	Cotyledon Infection	D06 (IBCN75)-CS	Cotyledon lesion		Significant MTA	Raman et al (2016)					3091905|F|0-16:A>G-16:A>G	A07	15490575
GWAS Panel	Cotyledon Infection	D10 (PHW1223)-CS	Cotyledon lesion		Significant MTA	Raman et al (2016)					3091905|F|0-16:A>G-16:A>G	A07	15490575
		NA				candidate R gene					AT1G59870.1	A07	15631052
GWAS Panel	Cotyledon Infection	D06 (IBCN75)-CS	Cotyledon lesion		Significant MTA	Raman et al (2016)					3117277|F|0-11:G>T-11:G>T	A07	15681933
GWAS Panel	Cotyledon Infection	D10 (PHW1223)-CS	Cotyledon lesion		Significant MTA	Raman et al (2016)					3117277|F|0-11:G>T-11:G>T	A07	15681933
GWAS Panel	Cotyledon Infection	D10 (PHW1223)-CS	Cotyledon lesion		Significant MTA	Raman et al (2016)					5149488|F|0-55:T>G-55:T>G	A07	15774484
GWAS Panel	Cotyledon Infection	D10 (PHW1223)-CS	Cotyledon lesion		Significant MTA	Raman et al (2016)					3163142|F|0-14:G>A-14:G>A	A07	15782758
GWAS Panel	Cotyledon Infection	D10 (PHW1223)-CS	Cotyledon lesion		Significant MTA	Raman et al (2016)					3152969|F|0-15:A>G-15:A>G	A07	15833098
GWAS Panel	Cotyledon Infection	D10 (PHW1223)-CS	Cotyledon lesion		Significant MTA	Raman et al (2016)					3127819|F|0-59:T>C-59:T>C	A07	15862818
GWAS Panel	Cotyledon Infection	D06 (IBCN75)-CS	Cotyledon lesion		Significant MTA	Raman et al (2016)					3093611|F|0-14:A>T-14:A>T	A07	15904755
GWAS Panel	Cotyledon Infection	04MGPS021-CS	Cotyledon lesion		Significant MTA	Raman et al (2016)					5030408|F|0-14:C>T-14:C>T	A07	15923268
GWAS Panel	Cotyledon Infection	D06 (IBCN75)-CS	Cotyledon lesion		Significant MTA	Raman et al (2016)					3110198|F|0-13:A>C-13:A>C	A07	15953627
GWAS Panel	Cotyledon Infection	D10 (PHW1223)-CS	Cotyledon lesion		Significant MTA	Raman et al (2016)					3110198|F|0-13:A>C-13:A>C	A07	15953627
Darmor-bzh/Yudal	Cotyledon infection	This Study	Lesion score	2016	Significant MTA	This Study				3084727_18:A>G		A07	1.59556e+07					1956.75	122300	0.1223	AT1G17170.1	glutathione S-transferase TAU 24
GWAS Panel	Cotyledon Infection	D06 (IBCN75)-CS	Cotyledon lesion		Significant MTA	Raman et al (2016)					3168784|F|0-41:C>G-41:C>G	A07	15996081					40497.2
GWAS Panel	Cotyledon Infection	D10 (PHW1223)-CS	Cotyledon lesion		Significant MTA	Raman et al (2016)					3168784|F|0-41:C>G-41:C>G	A07	15996081
GWAS Panel	Cotyledon Infection	D06 (IBCN75)-CS	Cotyledon lesion		Significant MTA	Raman et al (2016)					100072865|F|0-35:A>G-35:A>G	A07	15998405
GWAS Panel	Cotyledon Infection	D10 (PHW1223)-CS	Cotyledon lesion		Significant MTA	Raman et al (2016)					100072865|F|0-35:A>G-35:A>G	A07	15998405
GWAS Panel	Cotyledon Infection	D06 (IBCN75)-CS	Cotyledon lesion		Significant MTA	Raman et al (2016)					100046569|F|0-32:A>T-32:A>T	A07	16019545
GWAS Panel	Cotyledon Infection	D10 (PHW1223)-CS	Cotyledon lesion		Significant MTA	Raman et al (2016)					100046569|F|0-32:A>T-32:A>T	A07	16019545
Darmor-bzh/Yudal	Cotyledon Infection	This Study	Internal infection	2016	Significant MTA	This Study				5048102_5:A>T		A07	1.60241e+07					4508.75	53830.2	0.0538303	AT1G17170.1	glutathione S-transferase TAU 24
		NA				candidate R gene					AT1G17170.1	A07	16077884
GWAS Panel	Cotyledon Infection	D06 (IBCN75)-CS	Cotyledon lesion		Significant MTA	Raman et al (2016)					100045329|F|0-27:T>A-27:T>A	A07	16201588
GWAS Panel	Cotyledon Infection	D02 (IBCN15)-CS	Cotyledon lesion		Significant MTA	Raman et al (2016)					3104957|F|0-38:T>C-38:T>C	A07	16212160
GWAS Panel	Cotyledon Infection	D06 (IBCN75)-CS	Cotyledon lesion		Significant MTA	Raman et al (2016)					3101035|F|0-5:C>T-5:C>T	A07	16361892
GWAS Panel	Cotyledon Infection	D06 (IBCN75)-CS	Cotyledon lesion		Significant MTA	Raman et al (2016)					100063961|F|0-36:T>A-36:T>A	A07	16368298
GWAS Panel	Cotyledon Infection	D06 (IBCN75)-CS	Cotyledon lesion		Significant MTA	Raman et al (2016)					100047011|F|0-66:A>G-66:A>G	A07	16401398
GWAS Panel	Cotyledon Infection	D10 (PHW1223)-CS	Cotyledon lesion		Significant MTA	Raman et al (2016)					100047011|F|0-66:A>G-66:A>G	A07	16401398
GWAS Panel	Cotyledon Infection	D06 (IBCN75)-CS	Cotyledon lesion		Significant MTA	Raman et al (2016)					3107204|F|0-28:G>A-28:G>A	A07	16419041
GWAS Panel	Cotyledon Infection	D06 (IBCN75)-CS	Cotyledon lesion		Significant MTA	Raman et al (2016)					3102182|F|0-17:T>G-17:T>G	A07	16496104
GWAS Panel	Cotyledon Infection	D06 (IBCN75)-CS	Cotyledon lesion		Significant MTA	Raman et al (2016)					3099022|F|0-28:G>A-28:G>A	A07	16512562
GWAS Panel	Cotyledon Infection	D10 (PHW1223)-CS	Cotyledon lesion		Significant MTA	Raman et al (2016)					3099022|F|0-28:G>A-28:G>A	A07	16512562
GWAS Panel	Cotyledon Infection	D10 (PHW1223)-CS	Cotyledon lesion		Significant MTA	Raman et al (2016)					5148701|F|0-40:T>C-40:T>C	A07	16516194
		NA				candidate R gene					AT2G17800.1	A07	16677281
GWAS Panel	Cotyledon Infection	D06 (IBCN75)-CS	Cotyledon lesion		Significant MTA	Raman et al (2016)					3084984|F|0-27:A>T-27:A>T	A07	16905169
GWAS Panel	Cotyledon Infection	04MGPS021-CS	Cotyledon lesion		Significant MTA	Raman et al (2016)					3100490|F|0-56:A>T-56:A>T	A07	17028598
GWAS Panel	Cotyledon Infection	D04 (IBCN17)-CS	Cotyledon lesion		Significant MTA	Raman et al (2016)					3100490|F|0-56:A>T-56:A>T	A07	17028598
		NA				candidate R gene					AT1G69550.1	A07	17091483
GWAS Panel	Cotyledon Infection	D04 (IBCN17)-CS	Cotyledon lesion		Significant MTA	Raman et al (2016)					3132403|F|0-42:G>T-42:G>T	A07	17145665
		NA				candidate R gene					AT1G72890.2	A07	17348266
		NA				candidate R gene					AT1G72890.2	A07	17348344
		NA				candidate R gene					AT1G72890.2	A07	17348521
		NA				Alamery et al (2018)	B. napus R gene	BnA7-7-TNL-TN	TNL	TIR- NBS	GSBRNA2T00099529001	A07	17349432	17342669	6764	3573	23
		NA				Alamery et al (2018)	B. napus R gene	BnA7-8-TNL-TN	TNL	TIR- NBS	GSBRNA2T00099532001	A07	17360954	17359434	1521	1278	2
		NA				candidate R gene					AT1G72840.2	A07	17361590
		NA				Alamery et al (2018)	B. napus R gene	BnA7-9-TNL-TNL	TNL	TIR – NBS – LRR	GSBRNA2T00099533001	A07	17361601	17365513	3913	3138	5
		NA					B. napus gene				BnaA07g22940D	A07	17361601
		NA				candidate R gene					AT5G48770.1	A07	17364551
		NA				candidate R gene					AT2G05940.1	A07	17404454
		NA				candidate R gene					AT2G14080.1	A07	18137347
		NA				candidate R gene					AT3G44480.1	A07	18137388
		NA				candidate R gene					AT5G11250.1	A07	18137425
		NA				candidate R gene					AT1G69550.1	A07	18138846
		NA				Alamery et al (2018)	B. napus R gene	BnA7-10-TNL-NL	TNL	NBS - LRR	GSBRNA2T00124303001	A07	18138909	18137486	-1423	1179	3
		NA					B. napus gene				BnaA07g24260D	A07	18144274
		NA				candidate R gene					AT2G14080.1	A07	18146207
		NA				candidate R gene					AT1G69550.1	A07	18146215
		NA				candidate R gene					AT1G69550.1	A07	18146215
		NA				candidate R gene					AT2G14080.1	A07	18146252
		NA				candidate R gene					AT5G11250.1	A07	18146252
		NA				candidate R gene					AT5G11250.1	A07	18146263
		NA				candidate R gene					AT5G44510.1	A07	18146280
		NA				candidate R gene					AT4G16990.2	A07	18148137
		NA				candidate R gene					AT5G17970.1	A07	18148208
		NA				candidate R gene					AT5G18350.1	A07	18149011
		NA				Alamery et al (2018)	B. napus R gene	BnA7-11-TNL-TNL	TNL	TIR – NBS – LRR	GSBRNA2T00124305001	A07	18149353	18145885	3730	3144	7
		NA					B. napus gene				BnaA07g26100D	A07	19235864
		NA				candidate R gene					AT5G46450.1	A07	19237135
		NA				candidate R gene					AT5G46260.1	A07	19237283
		NA				candidate R gene					AT5G46260.1	A07	19239327
		NA				candidate R gene					AT4G16860.1	A07	19239551
		NA				candidate R gene					AT5G46450.1	A07	19240152
		NA				candidate R gene					AT5G46450.1	A07	19240370
		NA				Alamery et al (2018)	B. napus R gene	BnA7-12-TNL-TNL	TNL	TIR – NBS – LRR	GSBRNA2T00102173001	A07	19241017	19236352	4666	3639	6
GWAS Panel	Cotyledon Infection	D09-CS	Cotyledon lesion		Significant MTA	Raman et al (2016)					3158412|F|0-58:G>A-58:G>A	A07	19767174
		NA				candidate R gene					AT1G69170.1	A07	20143539
GWAS Panel	Ascospore shower test	Monola76TT	Internal infection		Significant MTA	Raman et al (2016)					3133818|F|0-15:A>G-15:A>G	A07	20972869
		NA				Alamery et al (2018)	B. napus R gene	BnA7-13-TNL-TN	TNL	TIR - NBS	GSBRNA2T00102605001	A07	21578718	21580146	1429	1281	2
		NA					B. napus gene				BnaA07g30480D	A07	21578718
		NA				candidate R gene					AT1G72890.2	A07	21578748
		NA				candidate R gene					AT1G72890.2	A07	21579174
		NA				Alamery et al (2018)	B. napus R gene	BnA7-14-TNL-TN	TNL	TIR - NBS	GSBRNA2T00102606001	A07	21582622	21583983	1361	1137	2
		NA					B. napus gene				BnaA07g30490D	A07	21582622
		NA				Alamery et al (2018)	B. napus R gene	BnA7-15-TNL-TN	TNL	TIR - NBS	GSBRNA2T00102607001	A07	21589030	21590543	1514	1281	3
		NA					B. napus gene				BnaA07g30500D	A07	21589030
		NA				candidate R gene					AT1G72890.2	A07	21589060
		NA				Alamery et al (2018)	B. napus R gene	BnA7-16-TNL-TN	TNL	TIR - NBS	GSBRNA2T00102609001	A07	21593212	21594436	1225	1131	2
		NA					B. napus gene				BnaA07g30510D	A07	21593212
		NA				Alamery et al (2018)	B. napus R gene	BnA7-17-TNL-TN	TNL	TIR - NBS	GSBRNA2T00102611001	A07	21597811	21598565	755	651	2
		NA					B. napus gene				BnaA07g30530D	A07	21599064
		NA				candidate R gene					AT1G54470.2	A07	21940539
		NA				candidate R gene					AT1G54470.2	A07	21941896
		NA				candidate R gene					AT1G69550.1	A07	21949302
		NA				candidate R gene					AT2G17800.1	A07	22336681
		NA				candidate R gene					AT5G62880.1	A07	22337216
Darmor-bzh/Yudal			Field-Canker							4118297		A07	2.24997e+07					306076	162502	0.162502	AT5G62880.1	RHO-related protein
GWAS Panel	Cotyledon Infection	D06 (IBCN75)-CS	Cotyledon lesion		Significant MTA	Raman et al (2016)					3089628|F|0-30:A>T-30:A>T	A07	22805794
GWAS Panel	Cotyledon Infection	04MGPS021-CS	Cotyledon lesion		Significant MTA	Raman et al (2016)					5053239|F|0-5:C>T-5:C>T	A07	22894398
		NA				candidate R gene					AT1G17170.1	A07	23311581
		NA					B. napus gene				BnaA07g34770D	A07	23563178
		NA				Alamery et al (2018)	B. napus R gene	BnA7-19-TNL-TNL	TNL	TIR – NBS – LRR	GSBRNA2T00146370001	A07	23567736	23563178	4559	2892	4
		NA				Alamery et al (2018)	B. napus R gene	BnA7-18-TNL-TNL	TNL	TIR – NBS – LRR	GSBRNA2T00146342001	A07	23680943	23684668	3726	2880	4
		NA					B. napus gene				BnaA07g35000D	A07	23680943
GWAS Panel	Cotyledon Infection	04MGPS021-CS	Cotyledon lesion		Significant MTA	Raman et al (2016)					3084731|F|0-27:A>G-27:A>G	A07	23697385
GWAS Panel	Cotyledon Infection	D05 (IBCN18)-CS	Cotyledon lesion		Significant MTA	Raman et al (2016)					3084731|F|0-27:A>G-27:A>G	A07	23697385
GWAS Panel	Cotyledon Infection	D10 (PHW1223)-CS	Cotyledon lesion		Significant MTA	Raman et al (2016)					3160281|F|0-57:C>T-57:C>T	A07_random	1253397
GWAS Panel	Cotyledon Infection	D10 (PHW1223)-CS	Cotyledon lesion		Significant MTA	Raman et al (2016)					3129751|F|0-16:C>T-16:C>T	A07_random	1484101
GWAS Panel	Cotyledon Infection	D06 (IBCN75)-CS	Cotyledon lesion		Significant MTA	Raman et al (2016)					3106817|F|0-68:G>T-68:G>T	A07_random	1532476
GWAS Panel	Cotyledon Infection	D10 (PHW1223)-CS	Cotyledon lesion		Significant MTA	Raman et al (2016)					3106817|F|0-68:G>T-68:G>T	A07_random	1532476
GWAS Panel	Cotyledon Infection	D06 (IBCN75)-CS	Cotyledon lesion		Significant MTA	Raman et al (2016)					3077797|F|0-37:C>T-37:C>T	A07_random	1561018
GWAS Panel	Cotyledon Infection	D10 (PHW1223)-CS	Cotyledon lesion		Significant MTA	Raman et al (2016)					3077797|F|0-37:C>T-37:C>T	A07_random	1561018
GWAS Panel	Cotyledon Infection	D10 (PHW1223)-CS	Cotyledon lesion		Significant MTA	Raman et al (2016)					3113759|F|0-37:A>G-37:A>G	A07_random	1561083
GWAS Panel	Cotyledon Infection	D06 (IBCN75)-CS	Cotyledon lesion		Significant MTA	Raman et al (2016)					5051011|F|0-47:C>T-47:C>T	A07_random	1651657
		NA					B. napus gene				BnaA07g38520D	A07_random	1675847
		NA				candidate R gene					AT1G72890.2	A07_random	1676208
Darmor-bzh/Yudal				1995	Significant MTA	Kumar et al (2018)					BS005978	A08	640861
		NA				Alamery et al (2018)	B. napus R gene	BnA8-1-TNL-TIR	TNL	TIR domain	GSBRNA2T00114212001	A08	1126276	1126990	714	624	2
		NA				candidate R gene					AT1G52900.1	A08	1126276
		NA				candidate R gene					AT1G52900.1	A08	1126683
		NA				candidate R gene					AT5G20480.1	A08	1341180
		NA				Alamery et al (2018)	B. napus R gene	BnA8-7-TNL-TIR	TNL	TIR domain	GSBRNA2T00042346001	A08	1562555	1561986	-569	570	1
		NA				candidate R gene					AT1G50180.1	A08	1774106
		NA				candidate R gene					AT1G50180.1	A08	1774203
		NA					B. napus gene				BnaA08g02210D	A08	1774526
		NA				candidate R gene					AT1G50180.1	A08	1774541
		NA				Alamery et al (2018)	B. napus R gene	BnA8-2-CNL-CNL	CNL	CC - NBS - LRR	GSBRNA2T00081311001	A08	1778691	1774526	-4165	2778	3
Darmor-bzh/Yudal				2012	Significant MTA	Kumar et al (2018)					Bn-A08-p14697337	A08	2954150
		NA				candidate R gene					AT4G39400.1	A08	5081471
		NA				candidate R gene					AT3G23050.1	A08	5331477
		NA				candidate R gene					AT4G16860.1	A08	8035472
		NA				candidate R gene					AT2G15042.1	A08	8648366
		NA				candidate R gene					AT4G19500.1	A08	8890696
		NA				Alamery et al (2018)	B. napus R gene	BnA8-6-TNL-TNL	TNL	TIR - NBS - LRR	GSBRNA2T00126894001	A08	8891121	8893756	2635	2295	4
		NA					B. napus gene				BnaA08g09210D	A08	8891307
		NA				candidate R gene					AT4G19500.1	A08	8892116
		NA				Alamery et al (2018)	B. napus R gene	BnA8-5-TNL-TNL	TNL	TIR - NBS - LRR	GSBRNA2T00126893001	A08	8896716	8900684	3968	3687	4
		NA					B. napus gene				BnaA08g09220D	A08	8896716
		NA				candidate R gene					AT4G12010.1	A08	8896770
		NA					B. napus gene				BnaA08g10100D	A08	9455985
		NA				candidate R gene					AT5G11250.1	A08	9457401
		NA				candidate R gene					AT1G69550.1	A08	9457853
		NA				candidate R gene					AT1G69550.1	A08	9457853
		NA				candidate R gene					AT2G14080.1	A08	9457855
		NA				candidate R gene					AT5G11250.1	A08	9457855
		NA				candidate R gene					AT5G11250.1	A08	9457855
		NA				candidate R gene					AT1G69550.1	A08	9457955
		NA				candidate R gene					AT5G44510.1	A08	9458810
		NA				candidate R gene					AT3G44480.1	A08	9459152
		NA				candidate R gene					AT3G04210.1	A08	9459492
		NA				candidate R gene					AT4G36140.1	A08	9460549
		NA				candidate R gene					AT5G18350.1	A08	9460667
		NA				candidate R gene					AT5G41740.2	A08	9460719
		NA				Alamery et al (2018)	B. napus R gene	BnA8-4-TNL-TNL	TNL	TIR - NBS - LRR	GSBRNA2T00126782001	A08	9461175	9455985	-5190	3702	5
		NA				candidate R gene					AT5G44510.1	A08	9465960
		NA				candidate R gene					AT3G44410.1	A08	9466116
		NA				candidate R gene					AT3G44480.1	A08	9466119
		NA				candidate R gene					AT2G05940.1	A08	9995591
Darmor-bzh/Yudal				BLUP	Significant MTA	Kumar et al (2018)					scaffoldv4_825_199917	A08	10593898
		NA				candidate R gene					AT4G33300.1	A08	10621707
		NA				Alamery et al (2018)	B. napus R gene	BnA8-8-CNL-CNL	CNL	CC - NBS - LRR	GSBRNA2T00081287001	A08	10622130	10625239	3109	2466	5
		NA				candidate R gene					AT4G33300.1	A08	10623078
		NA				candidate R gene					AT4G33300.1	A08	10623164
		NA				candidate R gene					AT4G12010.1	A08	12168936
		NA				candidate R gene					AT4G25230.1	A08	12273767
		NA				candidate R gene					AT4G25230.1	A08	12273767
		NA				candidate R gene					AT4G25230.1	A08	12273890
		NA				candidate R gene					AT4G25230.1	A08	12273954
		NA				candidate R gene					AT5G51450.2	A08	12274106
		NA				candidate R gene					AT3G04210.1	A08	12378838
		NA				Alamery et al (2018)	B. napus R gene	BnA8-12-TNL-TNL	TNL	TIR - NBS - LRR	GSBRNA2T00027310001	A08	12387395	12391706	4311	3699	5
		NA					B. napus gene				BnaA08g14760D	A08	12387395
		NA				candidate R gene					AT3G04210.1	A08	12387770
		NA				candidate R gene					AT5G44510.1	A08	12388885
		NA				candidate R gene					AT2G14080.1	A08	12388891
		NA				candidate R gene					AT1G69550.1	A08	12390237
Darmor-bzh/Bristol				2008	Significant MTA	Kumar et al (2018)					scaffoldv4_378_353945	A08	12514128
		NA				candidate R gene					AT5G20480.1	A08	12606156
		NA					B. napus gene				BnaA08g15160D	A08	12664244
		NA				candidate R gene					AT4G36140.1	A08	12667308
		NA				candidate R gene					AT4G36140.1	A08	12667426
		NA				candidate R gene					AT5G45260.1	A08	12668362
		NA				candidate R gene					AT5G45050.1	A08	12668416
		NA				candidate R gene					AT5G45260.1	A08	12668455
		NA				candidate R gene					AT3G51560.1	A08	12669315
		NA				candidate R gene					AT5G45050.1	A08	12669645
		NA				candidate R gene					AT5G45260.1	A08	12670353
		NA				Alamery et al (2018)	B. napus R gene	BnA8-11-TNL-TNL	TNL	TIR - NBS - LRR	GSBRNA2T00027249001	A08	12671596	12664718	-6878	5487	10
		NA				candidate R gene					AT4G36140.1	A08	12677639
		NA				candidate R gene					AT3G51560.1	A08	12678903
		NA				Alamery et al (2018)	B. napus R gene	BnA8-10-TNL-TNL	TNL	TIR - NBS - LRR	chrA08-snap.4247 genomic	A08	12680307	12676312	-3995	3453	5
		NA				Alamery et al (2018)	B. napus R gene	BnA8-9-TNL-TNL	TNL	TIR - NBS - LRR	GSBRNA2T00027244001	A08	12693258	12700179	6921	4779	9
		NA					B. napus gene				BnaA08g15180D	A08	12693258
		NA				candidate R gene					AT5G45250.1	A08	12693314
		NA				candidate R gene					AT5G17880.1	A08	12698933
		NA					B. napus gene				BnaA08g15260D	A08	12728679
		NA					B. napus gene				BnaA08g15550D	A08	12906881
		NA				Alamery et al (2018)	B. napus R gene	BnA8-15-TNL-TNL	TNL	TIR - NBS - LRR	GSBRNA2T00079466001	A08	12907041	12911787	4746	3306	5
		NA				candidate R gene					AT3G04210.1	A08	12907041
		NA				candidate R gene					AT3G44480.1	A08	12907157
		NA				candidate R gene					AT2G14080.1	A08	12907216
		NA				candidate R gene					AT5G44510.1	A08	12907322
		NA				candidate R gene					AT3G04210.1	A08	12907419
		NA				candidate R gene					AT5G11250.1	A08	12908953
		NA					B. napus gene				BnaA08g15560D	A08	12909074
		NA				candidate R gene					AT3G44480.1	A08	12910357
		NA				Alamery et al (2018)	B. napus R gene	BnA8-14-TNL-TNL	TNL	TIR - NBS - LRR	GSBRNA2T00079465001	A08	12912799	12916337	3538	3087	4
		NA				candidate R gene					AT2G14080.1	A08	12912802
		NA				candidate R gene					AT5G18350.1	A08	12913008
		NA				candidate R gene					AT5G11250.1	A08	12913019
		NA				candidate R gene					AT1G69550.1	A08	12913022
		NA				candidate R gene					AT4G36140.1	A08	12913681
		NA				candidate R gene					AT5G18350.1	A08	12913992
		NA				Alamery et al (2018)	B. napus R gene	BnA8-13-TNL-TNL	TNL	TIR - NBS - LRR	GSBRNA2T00079464001	A08	12918945	12923043	4098	2952	3
		NA					B. napus gene				BnaA08g15570D	A08	12918945
		NA				candidate R gene					AT5G41540.1	A08	12919038
		NA				candidate R gene					AT4G36140.1	A08	12919822
		NA				candidate R gene					AT5G44510.1	A08	12920026
		NA				candidate R gene					AT3G44410.1	A08	12922543
GWAS Panel	Cotyledon Infection	D05 (IBCN18)-CS	Cotyledon lesion		Significant MTA	Raman et al (2016)					4115886|F|0-52:G>C-52:G>C	A08	13214362
Darmor-bzh/Bristol				BLUP	Significant MTA	Kumar et al (2018)					scaffoldv4_76_1476840	A08	13235295
		NA					B. napus gene				BnaA08g16300D	A08	13331710
		NA				Alamery et al (2018)	B. napus R gene	BnA8-16-TNL-TNL	TNL	TIR - NBS - LRR	GSBRNA2T00150947001	A08	13334366	13337689	3323	2913	4
		NA				candidate R gene					AT3G44480.1	A08	13334399
		NA				candidate R gene					AT5G11250.1	A08	13334411
		NA				candidate R gene					AT5G17970.1	A08	13334676
		NA				candidate R gene					AT4G36140.1	A08	13335442
		NA				candidate R gene					AT1G69550.1	A08	13335530
		NA				candidate R gene					AT4G39400.1	A08	13431253
		NA				candidate R gene					AT4G39400.1	A08	13435588
		NA				candidate R gene					AT3G30740.1	A08	13492448
		NA				candidate R gene					AT4G39090.1	A08	13525359
		NA				candidate R gene					AT4G39090.1	A08	13525873
GWAS Panel	Ascospore shower test	CBJardheeHT	Internal infection		Significant MTA	Raman et al (2016)					3099496|F|0-68:A>T-68:A>T	A08	13724334
Darmor-bzh/Bristol				2010	Significant MTA	Kumar et al (2018)					scaffoldv4_76_633094	A08	14079041					354707
		NA				candidate R gene					AT1G29340.1	A08	14159326
Darmor-bzh/Yudal			Field-Canker							3113258_62:A>G		A08	14937354					858313	345473	0.345473	BnaA08g20150D
		NA					B. napus gene				BnaA08g20150D	A08	15282827
		NA				candidate R gene					AT1G27170.1	A08	15282845
		NA				candidate R gene					AT1G27170.1	A08	15282956
		NA				candidate R gene					AT1G27170.1	A08	15283185
		NA				Alamery et al (2018)	B. napus R gene	BnA8-18-TNL-TNL	TNL	TIR - NBS - LRR	GSBRNA2T00083962001	A08	15288463	15282837	-5626	4344	8
		NA				candidate R gene					AT1G27170.1	A08	15291345
		NA				Alamery et al (2018)	B. napus R gene	BnA8-17-TNL-TNL	TNL	TIR - NBS - LRR	GSBRNA2T00083959001	A08	15299647	15304459	4812	4161	5
		NA					B. napus gene				BnaA08g20170D	A08	15299647
		NA				candidate R gene					AT1G27170.1	A08	15300594
		NA				candidate R gene					AT1G27170.1	A08	15300758
		NA				candidate R gene					AT5G13320.1	A08	15493583
		NA					B. napus gene				BnaA08g23030D	A08	16543447
		NA				candidate R gene					AT1G17600.1	A08	16543877
		NA				candidate R gene					AT5G48770.1	A08	16545716
		NA				Alamery et al (2018)	B. napus R gene	BnA8-19-TNL-TNL	TNL	TIR - NBS - LRR	GSBRNA2T00102985001	A08	16547486	16543447	-4039	3114	5
		NA				candidate R gene					AT2G17800.1	A08	17103680
		NA				Alamery et al (2018)	B. napus R gene	BnA8-21-CNL-CNL	CNL	CC-NBS- LRR	GSBRNA2T00015207001	A08	17236051	17238064	2013	1935	2
		NA					B. napus gene				BnaA08g24820D	A08	17236051
		NA				candidate R gene					AT1G12220.1	A08	17236756
		NA				candidate R gene					AT1G61180.2	A08	17237846
		NA				candidate R gene					AT1G12280.1	A08	17239242
		NA				candidate R gene					AT1G12280.1	A08	17239525
		NA				candidate R gene					AT1G12280.1	A08	17239678
		NA				candidate R gene					AT1G12220.1	A08	17259048
		NA					B. napus gene				BnaA08g24860D	A08	17259087
		NA				candidate R gene					AT1G12220.1	A08	17259217
		NA				candidate R gene					AT1G12220.1	A08	17259356
		NA				candidate R gene					AT1G12210.1	A08	17259520
		NA				candidate R gene					AT1G12280.1	A08	17259857
		NA				Alamery et al (2018)	B. napus R gene	BnA8-20-CNL-CNL	CNL	CC - NBS - LRR	GSBRNA2T00015202001	A08	17261765	17259087	-2678	2679	1
GWAS Panel	Cotyledon Infection	D03 (IBCN16)-CS	Cotyledon lesion		Significant MTA	Raman et al (2016)					3133292|F|0-38:G>A-38:G>A	A08	17497809
		NA				Alamery et al (2018)	B. napus R gene	BnA8-22-CNL-CNL	CNL	CC - NBS - LRR	GSBRNA2T00047167001	A08	17875980	17878591	2611	2562	2
		NA					B. napus gene				BnaA08g26370D	A08	17875980
		NA				Alamery et al (2018)	B. napus R gene	BnA8-23-CNL-CNL	CNL	CC - NBS - LRR	GSBRNA2T00047169001	A08	17881715	17883734	2019	1989	3
		NA				Alamery et al (2018)	B. napus R gene	BnA8-24-CNL-CNL	CNL	CC - NBS - LRR	GSBRNA2T00047172001	A08	17886625	17889222	2597	2598	1
		NA					B. napus gene				BnaA08g26400D	A08	17886625
		NA					B. napus gene				BnaA08g26410D	A08	17887387
		NA				candidate R gene					AT1G15890.1	A08	17887639
GWAS Panel	Cotyledon Infection	D03 (IBCN16)-CS	Cotyledon lesion		Significant MTA	Raman et al (2016)					4107286|F|0-43:G>T-43:G>T	A08	18358470
		NA				candidate R gene					AT1G04250.1	A08	18410260
		NA				candidate R gene					AT1G04250.1	A08	18411221
		NA				candidate R gene					AT1G04250.1	A08	18411470
		NA				Alamery et al (2018)	B. napus R gene	BnA8-3-TNL-TNL	TNL	TIR - NBS - LRR	GSBRNA2T00048014001	A08(Un_random)	71653859	71658084	4225	2937	4
		NA				candidate R gene					AT5G07090.1	A08_random	289508
		NA				candidate R gene					AT5G58420.1	A08_random	289556
		NA				candidate R gene					AT1G69550.1	A08_random	1561988
		NA				candidate R gene					AT5G11250.1	A08_random	1562055
		NA				candidate R gene					AT5G44510.1	A08_random	1562059
GWAS Panel	Cotyledon Infection	D10 (PHW1223)-CS	Cotyledon lesion		Significant MTA	Raman et al (2016)					4167053|F|0-18:C>A-18:C>A	A08_random	1991178
		NA				candidate R gene					AT1G59870.1	A08_random	2034217
GWAS Panel	Cotyledon Infection	D06 (IBCN75)-CS	Cotyledon lesion		Significant MTA	Raman et al (2016)					5122017|F|0-10:G>A-10:G>A	A09	563503
GWAS Panel	Cotyledon Infection	D03 (IBCN16)-CS	Cotyledon lesion		Significant MTA	Raman et al (2016)					3115308|F|0-40:C>A-40:C>A	A09	749063
Darmor-bzh/Bristol				2008	Significant MTA	Kumar et al (2018)					scaffoldv4_341_636070	A09	778840
		NA				Alamery et al (2018)	B. napus R gene	BnA9-13-TNL-NL	TNL	NBS - LRR	GSBRNA2T00014627001	A09	977527	974160	-3367	2571	3
Darmor-bzh/Bristol				BLUP	Significant MTA	Kumar et al (2018)					scaffoldv4_316_630799	A09	996367
		NA					B. napus gene				BnaA09g02670D	A09	1347378
		NA				candidate R gene					AT1G58390.1	A09	1348230
		NA				candidate R gene					AT1G59780.1	A09	1348264
		NA				candidate R gene					AT5G43470.1	A09	1348409
		NA				Alamery et al (2018)	B. napus R gene	BnA9-1-CNL-CNL	CNL	CC - NBS - LRR	GSBRNA2T00009806001	A09	1351156	1347378	-3778	2931	7
		NA					A. thaliana gene				AT4G28400.1	A09	1489940
		NA				candidate R gene					AT5G48657.1	A09	1581097
		NA				candidate R gene					AT3G27450.1	A09	1924290
		NA				candidate R gene					AT5G64140.1	A09	3285992
		NA				candidate R gene					AT5G64850.1	A09	3443308
		NA				candidate R gene					AT5G09960.1	A09	3443493
		NA				Alamery et al (2018)	B. napus R gene	BnA9-4-CNL-CNL	CNL	CC - NBS - LRR	GSBRNA2T00005706001	A09	3707018	3709111	2093	2094	1
		NA				candidate R gene					AT3G46530.1	A09	3707105
		NA					B. napus gene				BnaA09g07530D	A09	3707294
		NA				candidate R gene					AT3G46530.1	A09	3707378
		NA				Alamery et al (2018)	B. napus R gene	BnA9-3-CNL-CNL	CNL	CC - NBS - LRR	GSBRNA2T00005686001	A09	3765126	3768351	3225	2529	3
		NA				Alamery et al (2018)	B. napus R gene	BnA9-2-CNL-NL	CNL	NBS - LRR	GSBRNA2T00005684001	A09	3770476	3772369	1893	1266	3
Darmor-bzh/Yudal				2011	Significant MTA	Kumar et al (2018)					scaffoldv4_466_478711	A09	4534097
		NA				candidate R gene					AT2G17660.1	A09	4589204
		NA				candidate R gene					AT2G17800.1	A09	4648272
		NA				candidate R gene					AT5G62880.1	A09	4648325
		NA				candidate R gene					AT2G17800.1	A09	4648624
		NA				candidate R gene					AT2G17800.1	A09	4649439
Darmor-bzh/Yudal				2012	Significant MTA	Kumar et al (2018)					scaffoldv4_466_263570	A09	4749238
GWAS Panel	Ascospore shower test	CBJardheeHT	Internal infection		Significant MTA	Raman et al (2016)					100057248|F|0-24:C>A-24:C>A	A09	4871949
GWAS Panel	Ascospore shower test	CBJardheeHT	Internal infection		Significant MTA	Raman et al (2016)					5122691|F|0-59:C>T-59:C>T	A09	4997503
		NA				candidate R gene					AT2G20310.1	A09	5221437
		NA				Alamery et al (2018)	B. napus R gene	BnA9-5-CNL-CNL	CNL	CC - NBS - LRR	GSBRNA2T00068610001	A09	5372157	5374819	2662	2571	2
		NA					B. napus gene				BnaA09g10520D	A09	5372157
		NA				candidate R gene					AT1G12210.1	A09	5372368
		NA				candidate R gene					AT1G61180.2	A09	5373011
		NA					B. napus gene				BnaA09g10530D	A09	5374703
		NA				candidate R gene					AT1G12220.1	A09	5412083
Darmor-bzh/Yudal				BLUP	Significant MTA	Kumar et al (2018)					scaffoldv4_1031_14704	A09	5573756
		NA				candidate R gene					AT1G56510.1	A09	5703639
		NA				Alamery et al (2018)	B. napus R gene	BnA9-6-TNL-TIR	TNL	TIR domain	GSBRNA2T00056415001	A09	5703810	5701766	-2044	702	2
		NA					A. thaliana gene				AT1G63750.3	A09	5790641
		NA				candidate R gene					AT1G56510.1	A09	5790645
		NA				candidate R gene					AT5G41740.2	A09	5790645
		NA				Alamery et al (2018)	B. napus R gene	BnA9-7-TNL-TNL	TNL	TIR - NBS - LRR	GSBRNA2T00056436001	A09	5790650	5794121	3471	3189	4
		NA				candidate R gene					AT1G64070.1	A09	5790650
		NA				candidate R gene					AT5G41540.1	A09	5790650
		NA				candidate R gene					AT1G64070.1	A09	5790650
		NA					A. thaliana gene				AT1G63860.1	A09	5790651
		NA					A. thaliana gene				AT1G63740.1	A09	5790686
		NA				candidate R gene					AT1G63880.1	A09	5790698
		NA				candidate R gene					AT1G63730.1	A09	5790710
		NA					B. napus gene				BnaA09g11190D	A09	5790782
		NA				candidate R gene					AT4G14370.1	A09	5790876
		NA				candidate R gene					AT4G14370.1	A09	5790966
		NA				candidate R gene					AT4G16990.2	A09	5790968
		NA				candidate R gene					AT1G63730.1	A09	5791044
		NA				candidate R gene					AT5G41540.1	A09	5791357
		NA				candidate R gene					AT4G19500.1	A09	5791380
		NA				candidate R gene					AT1G63870.1	A09	5791510
		NA					A. thaliana gene				AT1G63750.3	A09	5792010
		NA				candidate R gene					AT1G63880.1	A09	5792621
		NA					A. thaliana gene				AT1G63740.1	A09	5794787
		NA				Alamery et al (2018)	B. napus R gene	BnA9-8-TNL-NL	TNL	NBS - LRR	GSBRNA2T00056437001	A09	5794796	5798425	3629	2385	5
		NA				candidate R gene					AT4G16860.1	A09	5795199
		NA				candidate R gene					AT1G56510.1	A09	6009412
		NA				candidate R gene					AT5G41740.2	A09	6009414
		NA				Alamery et al (2018)	B. napus R gene	BnA9-12-TNL-TNL	TNL	TIR - NBS - LRR	GSBRNA2T00065552001	A09	6009415	6016203	6788	3132	4
		NA				candidate R gene					AT1G64070.1	A09	6009415
		NA					B. napus gene				BnaA09g11650D	A09	6009415
		NA					A. thaliana gene				AT1G63740.1	A09	6009454
		NA				candidate R gene					AT1G63730.1	A09	6009463
		NA					A. thaliana gene				AT1G63860.1	A09	6009493
		NA				candidate R gene					AT1G63870.1	A09	6009520
		NA				candidate R gene					AT4G14370.1	A09	6009550
		NA				candidate R gene					AT1G64070.1	A09	6012196
		NA				candidate R gene					AT4G36140.1	A09	6012543
		NA				Alamery et al (2018)	B. napus R gene	BnA9-11-TNL-TNL	TNL	TIR - NBS - LRR	GSBRNA2T00065543001	A09	6072740	6076297	3557	2979	4
		NA					B. napus gene				BnaA09g11730D	A09	6072740
		NA				candidate R gene					AT1G63870.1	A09	6073362
		NA					A. thaliana gene				AT1G63860.1	A09	6073365
		NA					A. thaliana gene				AT1G63750.3	A09	6073435
		NA					B. napus gene				BnaA09g11740D	A09	6078679
		NA					A. thaliana gene				AT1G63740.1	A09	6079454
		NA				candidate R gene					AT1G56510.1	A09	6079512
		NA				candidate R gene					AT4G14370.1	A09	6079512
		NA					A. thaliana gene				AT1G63750.3	A09	6079512
		NA				candidate R gene					AT1G63730.1	A09	6079513
		NA				candidate R gene					AT1G63870.1	A09	6079583
		NA					A. thaliana gene				AT1G63860.1	A09	6079776
		NA				candidate R gene					AT1G63880.1	A09	6079968
		NA					A. thaliana gene				AT1G63860.1	A09	6080448
		NA				candidate R gene					AT1G64070.1	A09	6080626
		NA				candidate R gene					AT5G41740.2	A09	6080827
		NA				candidate R gene					AT1G63730.1	A09	6080966
		NA					A. thaliana gene				AT1G63740.1	A09	6081180
		NA				candidate R gene					AT4G36140.1	A09	6081203
		NA				candidate R gene					AT5G41740.2	A09	6081483
		NA					A. thaliana gene				AT1G63750.3	A09	6081781
		NA				Alamery et al (2018)	B. napus R gene	BnA9-10-TNL-TNL	TNL	TIR - NBS - LRR	GSBRNA2T00065542001	A09	6082245	6078679	-3566	3180	4
		NA					B. napus gene				BnaA09g11760D	A09	6087568
		NA				candidate R gene					AT1G63880.1	A09	6087572
		NA					A. thaliana gene				AT1G63860.1	A09	6087623
		NA					A. thaliana gene				AT1G63750.3	A09	6088199
		NA				candidate R gene					AT1G63870.1	A09	6088207
		NA				candidate R gene					AT1G64070.1	A09	6088478
		NA				candidate R gene					AT1G56510.1	A09	6088479
		NA				candidate R gene					AT4G14370.1	A09	6088587
		NA				candidate R gene					AT5G41740.2	A09	6091393
		NA				candidate R gene					AT4G16860.1	A09	6091572
		NA				Alamery et al (2018)	B. napus R gene	BnA9-9-TNL-TNL	TNL	TIR - NBS - LRR	GSBRNA2T00065540001	A09	6092871	6087096	-5775	3237	6
GWAS Panel	Cotyledon Infection	D04 (IBCN17)-CS	Cotyledon lesion		Significant MTA	Raman et al (2016)					100045510|F|0-13:G>A-13:G>A	A09	6180473
		NA				candidate R gene					AT1G56510.1	A09	6597822
		NA				candidate R gene					AT5G41740.2	A09	7322242
		NA				Alamery et al (2018)	B. napus R gene	BnA9-16-TNL-TIR	TNL	TIR domain	GSBRNA2T00070632001	A09	7322279	7323151	872	747	2
		NA				candidate R gene					AT1G61180.2	A09	7881528
		NA					B. napus gene				BnaA09g13850D	A09	7881700
		NA				candidate R gene					AT1G12220.1	A09	7881932
		NA				candidate R gene					AT1G61180.2	A09	7882395
		NA				candidate R gene					AT1G12280.1	A09	7882968
		NA				Alamery et al (2018)	B. napus R gene	BnA9-15-CNL-CNL	CNL	CC - NBS - LRR	GSBRNA2T00070551001	A09	7884518	7882166	-2352	2232	2
		NA				Alamery et al (2018)	B. napus R gene	BnA9-14-TNL-TIR	TNL	TIR domain	GSBRNA2T00070543001	A09	7926271	7927443	1172	597	2
		NA				candidate R gene					AT1G61105.1	A09	7926271
Darmor-bzh/Yudal	Ascospore shower	This Study	Internal infection	2014	Significant MTA	This Study				3104830_27:A>G		A09	8.11573e+06						81873.7	0.0818737	AT1G56510.1	Disease resistance protein (TIR-NBS-LRR class)
		NA				candidate R gene					AT1G56510.1	A09	8197602
		NA				Alamery et al (2018)	B. napus R gene	BnA9-19-TNL-TNL	TNL	TIR - NBS - LRR	GSBRNA2T00081578001	A09	8197632	8202222	4590	2994	4
		NA					B. napus gene				BnaA09g14320D	A09	8197632
		NA				candidate R gene					AT1G64070.1	A09	8197638
		NA				candidate R gene					AT1G63870.1	A09	8197736
		NA					A. thaliana gene				AT1G63740.1	A09	8197824
		NA				candidate R gene					AT4G14370.1	A09	8198856
		NA					A. thaliana gene				AT1G63750.3	A09	8198858
		NA				candidate R gene					AT1G63730.1	A09	8199022
		NA				candidate R gene					AT5G41540.1	A09	8199023
		NA					A. thaliana gene				AT1G63860.1	A09	8199794
		NA				candidate R gene					AT1G63880.1	A09	8201092
Darmor-bzh/Yudal	Field evaluation	This Study	Plant Survival	2015	Significant MTA	This Study				3128922		A09	8.25091e+06						5748.4	0.0057484	GSBRNA2T00081578001/BnaA09g14320D	Disease resistance protein (TIR-NBS-LRR
		NA				Alamery et al (2018)	B. napus R gene	BnA9-18-CNL-CNL	CNL	CC - NBS - LRR	GSBRNA2T00081565001	A09	8256654	8260007	3353	3144	3
		NA					B. napus gene				BnaA09g14420D	A09	8256660
		NA				candidate R gene					AT1G58390.1	A09	8256796
		NA				candidate R gene					AT1G59780.1	A09	8257224
		NA				candidate R gene					AT1G58390.1	A09	8257280
		NA				candidate R gene					AT5G43470.1	A09	8259279
		NA				candidate R gene					AT1G59780.1	A09	8260247
		NA				candidate R gene					AT1G58390.1	A09	8385859
		NA					B. napus gene				BnaA09g14560D	A09	8386392
		NA				candidate R gene					AT1G59780.1	A09	8386734
		NA				Alamery et al (2018)	B. napus R gene	BnA9-17-CNL-NL	CNL	NBS - LRR	GSBRNA2T00081543001	A09	8388062	8386392	-1670	1221	4
		NA				candidate R gene					AT1G64790.2	A09	8416408
		NA				candidate R gene					AT1G58390.1	A09	8454863
		NA				Alamery et al (2018)	B. napus R gene	BnA9-20-CNL-CNL	CNL	CC - NBS - LRR	GSBRNA2T00091886001	A09	8454864	8457874	3010	2781	3
		NA					B. napus gene				BnaA09g14680D	A09	8454864
		NA				candidate R gene					AT1G59780.1	A09	8456397
		NA				candidate R gene					AT5G43470.1	A09	8457635
Darmor-bzh/Yudal				1995	Significant MTA	Kumar et al (2018)					Bn-A09-p9379347	A09	8460857
		NA				Alamery et al (2018)	B. napus R gene	BnA9-21-TNL-TIR	TNL	TIR domain	GSBRNA2T00068773001	A09	8678676	8679660	984	768	2
		NA					B. napus gene				BnaA09g14980D	A09	8678676
		NA				candidate R gene					AT5G18350.1	A09	8678886
		NA				candidate R gene					AT5G41540.1	A09	8678911
		NA				candidate R gene					AT1G57850.1	A09	8816388
GWAS Panel	Ascospore shower test	CBJardheeHT	Internal infection		Significant MTA	Raman et al (2016)					100079405|F|0-10:G>C-10:G>C	A09	9041626
GWAS Panel	Ascospore shower test	CBJardheeHT	Internal infection		Significant MTA	Raman et al (2016)					4114521|F|0-47:G>A-47:G>A	A09	9252427
		NA				candidate R gene					AT5G07090.1	A09	9370076
		NA				candidate R gene					AT5G58420.1	A09	9370109
GWAS Panel	Ascospore shower test	CBJardheeHT	Internal infection		Significant MTA	Raman et al (2016)					3123354|F|0-64:C>T-64:C>T	A09	9549724
		NA					B. napus gene				BnaA09g16680D	A09	10043640
		NA				candidate R gene					AT1G69550.1	A09	10048601
		NA				candidate R gene					AT5G11250.1	A09	10048716
		NA				candidate R gene					AT2G14080.1	A09	10048799
		NA				candidate R gene					AT5G44510.1	A09	10048799
		NA				Alamery et al (2018)	B. napus R gene	BnA9-22-TNL-TNL	TNL	TIR - NBS - LRR	GSBRNA2T00053120001	A09	10048847	10052330	3483	3174	4
		NA				candidate R gene					AT5G18350.1	A09	10049015
		NA				candidate R gene					AT5G11250.1	A09	10049099
		NA				candidate R gene					AT3G04210.1	A09	10049341
		NA				candidate R gene					AT5G11250.1	A09	10051104
		NA				candidate R gene					AT3G44480.1	A09	10051676
		NA				candidate R gene					AT3G44410.1	A09	10051872
GWAS Panel	Ascospore shower test	CBJardheeHT	Internal infection		Significant MTA	Raman et al (2016)					4108387|F|0-57:G>C-57:G>C	A09	10355868
		NA				Alamery et al (2018)	B. napus R gene	BnA9-27--TNL-TIR	TNL	TIR domain	GSBRNA2T00070914001	A09	10505434	10507950	2516	795	2
		NA				Alamery et al (2018)	B. napus R gene	BnA9-26-TNL-TIR	TNL	TIR domain	GSBRNA2T00070907001	A09	10541019	10541501	482	483	1
		NA					B. napus gene				BnaA09g17420D	A09	10541019
		NA				Alamery et al (2018)	B. napus R gene	BnA9-25-TNL-TIR	TNL	TIR domain	GSBRNA2T00070907001	A09	10543448	10544349	901	705	5
		NA				candidate R gene					AT5G45220.1	A09	10680104
		NA				Alamery et al (2018)	B. napus R gene	BnA9-24-TNL-TIR	TNL	TIR domain	GSBRNA2T00070893001	A09	10680415	10676050	-4365	918	3
		NA				candidate R gene					AT5G45250.1	A09	10690881
		NA				Alamery et al (2018)	B. napus R gene	BnA9-23-TNL-N	TNL	NBS	chrA09-snap.2493 GENOMIC	A09	10690935	10692377	1442	1203	3
		NA				candidate R gene					AT5G45250.1	A09	10691619
		NA				candidate R gene					AT5G45250.1	A09	10691855
		NA				candidate R gene					AT5G17880.1	A09	10697629
		NA				candidate R gene					ATMG00290.1	A09	10866429
		NA				Alamery et al (2018)	B. napus R gene	BnA9-28-CNL-NL	CNL	NBS - LRR	GSBRNA2T00058034001	A09	10992191	10994945	2754	2103	4
GWAS Panel	Ascospore shower test	CBJardheeHT	Internal infection		Significant MTA	Raman et al (2016)					100019072|F|0-7:G>A-7:G>A	A09	11048615
		NA				Alamery et al (2018)	B. napus R gene	BnA9-29-TNL-TNL	TNL	TIR - NBS - LRR	GSBRNA2T00058058001	A09	11116834	11123444	6610	3966	7
		NA				candidate R gene					AT5G46450.1	A09	11116834
		NA					B. napus gene				BnaA09g18010D	A09	11116834
		NA				candidate R gene					AT5G46260.1	A09	11117422
		NA				candidate R gene					AT5G46450.1	A09	11117584
		NA				candidate R gene					AT4G14370.1	A09	11118031
		NA					B. napus gene				BnaA09g18020D	A09	11123954
		NA				candidate R gene					AT5G46450.1	A09	11124886
		NA				candidate R gene					AT5G46260.1	A09	11125687
		NA				Alamery et al (2018)	B. napus R gene	BnA9-30-TNL-NL	TNL	NBS - LRR	GSBRNA2T00058059001	A09	11126833	11123954	-2879	2619	4
		NA				Alamery et al (2018)	B. napus R gene	BnA9-31-TNL-TNL	TNL	TIR - NBS - LRR	GSBRNA2T00058060001	A09	11134156	11143674	9518	3489	6
		NA					B. napus gene				BnaA09g18030D	A09	11134156
		NA				candidate R gene					AT5G46260.1	A09	11139491
		NA				candidate R gene					AT5G46450.1	A09	11139610
		NA				candidate R gene					AT5G46260.1	A09	11140093
		NA				candidate R gene					AT1G69550.1	A09	11140937
Darmor-bzh/Yudal				2007	Significant MTA	Kumar et al (2018)					scaffoldv4_561_253372	A09	11174008
GWAS Panel	Ascospore shower test	CBJardheeHT	Internal infection		Significant MTA	Raman et al (2016)					3149619|F|0-31:G>T-31:G>T	A09	11948300
GWAS Panel	Ascospore shower test	CBJardheeHT	Internal infection		Significant MTA	Raman et al (2016)					5120792|F|0-45:G>A-45:G>A	A09	12009078
GWAS Panel	Ascospore shower test	CBJardheeHT	Internal infection		Significant MTA	Raman et al (2016)					5120667|F|0-59:G>C-59:G>C	A09	12020683
		NA				candidate R gene					AT3G51560.1	A09	12326962
GWAS Panel	Ascospore shower test	CBJardheeHT	Internal infection		Significant MTA	Raman et al (2016)					3164681|F|0-11:G>A-11:G>A	A09	13199834
		NA				Alamery et al (2018)	B. napus R gene	BnA9-32-TNL-NL	TNL	NBS - LRR	GSBRNA2T00145397001	A09	13721231	13724438	3207	1800	4
		NA				Alamery et al (2018)	B. napus R gene	BnA9-33-TNL-TNL	TNL	TIR - NBS - LRR	GSBRNA2T00145416001	A09	13812618	13814547	1929	1692	4
		NA					B. napus gene				BnaA09g21070D	A09	13812618
		NA				candidate R gene					AT5G18350.1	A09	13812768
		NA				candidate R gene					AT3G04210.1	A09	13812843
		NA				candidate R gene					AT5G44510.1	A09	13812873
		NA				candidate R gene					AT5G18350.1	A09	13813432
		NA					B. napus gene				BnaA09g21180D	A09	13881744
		NA				Alamery et al (2018)	B. napus R gene	BnA9-34-TNL-TNL	TNL	TIR - NBS - LRR	GSBRNA2T00145431001	A09	13885321	13881744	-3577	2934	4
		NA				Alamery et al (2018)	B. napus R gene	BnA9-35-TNL-TNL	TNL	TIR - NBS - LRR	GSBRNA2T00145432001	A09	13894563	13902664	8101	3909	9
		NA					B. napus gene				BnaA09g21190D	A09	13895150
		NA				candidate R gene					AT4G12010.1	A09	13895174
		NA				candidate R gene					AT4G12010.1	A09	13896172
		NA				Alamery et al (2018)	B. napus R gene	BnA9-36-TNL-TNL	TNL	TIR - NBS - LRR	GSBRNA2T00145434001	A09	13906534	13902780	-3754	3165	8
		NA				Alamery et al (2018)	B. napus R gene	BnA9-37-TNL-TNL	TNL	TIR - NBS - LRR	GSBRNA2T00145436001	A09	13925703	13929981	4278	3618	5
		NA				candidate R gene					AT4G12010.1	A09	13925988
		NA				candidate R gene					AT1G33520.1	A09	16231720
GWAS Panel	Cotyledon Infection	D09-CS	Cotyledon lesion		Significant MTA	Raman et al (2016)					3182857|F|0-14:G>C-14:G>C	A09	16398479
		NA				candidate R gene					AT1G69550.1	A09	19718225
		NA				candidate R gene					AT1G29340.1	A09	20016575
Darmor-bzh/Yudal	Field evaluation	This Study	Internal infection	2016	Significant MTA	This Study				3128015		A09	2.1102e+07					4.70348e+06	357195	0.357195	AT5G58420.1
Darmor-bzh/Yudal	Field evaluation	This Study	Plant Survival	2016	Significant MTA	This Study				3128015		A09	2.1102e+07					4.70348e+06	357195	0.357195	AT5G58420.1
		NA				candidate R gene					AT5G58420.1	A09	21459154
		NA				candidate R gene					AT5G07090.1	A09	21459383
		NA				candidate R gene					AT5G58420.1	A09	21459856
		NA				candidate R gene					AT2G05940.1	A09	21796413
		NA					B. napus gene				BnaA09g29600D	A09	22162951
		NA				candidate R gene					AT1G27170.1	A09	22162987
		NA				Alamery et al (2018)	B. napus R gene	BnA9-39-TNL-TNL	TNL	TIR - NBS - LRR	GSBRNA2T00090685001	A09	22165674	22170435	4761	4125	5
		NA				candidate R gene					AT1G27170.1	A09	22176984
		NA				Alamery et al (2018)	B. napus R gene	BnA9-40-TNL-TNL	TNL	TIR - NBS - LRR	GSBRNA2T00090686001	A09	22176990	22180794	3804	3591	4
		NA					B. napus gene				BnaA09g29610D	A09	22176990
		NA				candidate R gene					AT1G27170.1	A09	22177332
		NA				Alamery et al (2018)	B. napus R gene	BnA9-42-CNL-NL	CNL	NBS - LRR	GSBRNA2T00129231001	A09	23591926	23597074	5148	3915	3
		NA					B. napus gene				BnaA09g31620D	A09	23591926
		NA				candidate R gene					AT3G51300.1	A09	23729403
		NA				candidate R gene					AT3G51300.1	A09	23729712
		NA				candidate R gene					AT3G51300.1	A09	23729941
		NA					B. napus gene				BnaA09g31990D	A09	23821307
		NA				candidate R gene					AT5G11250.1	A09	23822303
		NA				candidate R gene					AT2G14080.1	A09	23823212
		NA				candidate R gene					AT5G44510.1	A09	23823925
		NA				candidate R gene					AT3G44480.1	A09	23824439
		NA				candidate R gene					AT5G18350.1	A09	23824847
		NA				candidate R gene					AT3G04210.1	A09	23825071
		NA				Alamery et al (2018)	B. napus R gene	BnA9-43-TNL-TNL	TNL	TIR - NBS - LRR	GSBRNA2T00129276001	A09	23825349	23821307	-4042	3597	4
		NA					B. napus gene				BnaA09g32070D	A09	23872436
		NA					B. napus gene				BnaA09g32080D	A09	23880716
		NA				candidate R gene					AT3G51560.1	A09	23880779
		NA				candidate R gene					AT3G51560.1	A09	23880916
		NA				candidate R gene					AT3G51560.1	A09	23881868
		NA				candidate R gene					AT5G45050.1	A09	23883279
		NA				candidate R gene					AT4G36140.1	A09	23883665
		NA				candidate R gene					AT5G45260.1	A09	23883675
		NA				Alamery et al (2018)	B. napus R gene	BnA9-44-TNL-TNL	TNL	TIR - NBS - LRR	GSBRNA2T00129287001	A09	23885120	23880716	-4404	3690	4
		NA				Alamery et al (2018)	B. napus R gene	BnA9-45-TNL-TNL	TNL	TIR - NBS - LRR	GSBRNA2T00129288001	A09	23885620	23889802	4182	3669	6
		NA					B. napus gene				BnaA09g32090D	A09	23885620
		NA				candidate R gene					AT5G45250.1	A09	23886456
		NA				candidate R gene					AT5G17880.1	A09	23887750
		NA				candidate R gene					AT5G20480.1	A09	23977518
		NA				Alamery et al (2018)	B. napus R gene	BnA9-46-CNL-TNL	CNL	CC - NBS - LRR	chrA09-snap.7772 GENOMIC	A09	26697523	26700075	2552	2553	1
		NA					B. napus gene				BnaA09g40660D	A09	28552756
		NA				candidate R gene					AT1G29340.1	A09	28883007
		NA				candidate R gene					AT1G59870.1	A09	29207010
		NA				candidate R gene					AT2G37270.1	A09	29883976
		NA				candidate R gene					AT3G30740.1	A09	29923595
		NA				candidate R gene					AT4G39090.1	A09	29973228
		NA				candidate R gene					AT2G20630.2	A09	30165547
		NA					A. thaliana gene				AT4G28400.1	A09	30165916
		NA				candidate R gene					AT1G17600.1	A09	30770752
		NA				candidate R gene					AT1G17600.1	A09	30771371
		NA					B. napus gene				BnaA09g44890D	A09	30771854
		NA				candidate R gene					AT1G63730.1	A09	30773051
		NA				candidate R gene					AT5G48770.1	A09	30773187
		NA				Alamery et al (2018)	B. napus R gene	BnA9-47-TNL-TNL	TNL	TIR - NBS - LRR	GSBRNA2T00016243001	A09	30774500	30770961	-3539	3042	4
		NA				Alamery et al (2018)	B. napus R gene	BnA9-48-TNL-TNL	TNL	TIR - NBS - LRR	GSBRNA2T00016246001	A09	30774852	30777804	2952	1866	3
		NA				candidate R gene					AT1G17600.1	A09	30776917
		NA					B. napus gene				BnaA09g44930D	A09	30780759
		NA				Alamery et al (2018)	B. napus R gene	BnA9-49-TNL-TN	TNL	TIR - NBS	GSBRNA2T00016248001	A09	30782345	30780759	-1586	1509	2
		NA				Alamery et al (2018)	B. napus R gene	BnA9-50-TNL-TNL	TNL	TIR - NBS - LRR	GSBRNA2T00016249001	A09	30782612	30786424	3812	3225	5
		NA					B. napus gene				BnaA09g44940D	A09	30782612
		NA				candidate R gene					AT1G17600.1	A09	30782653
		NA				candidate R gene					AT5G48770.1	A09	30785492
		NA				candidate R gene					AT1G17170.1	A09	30894235
		NA				candidate R gene					AT1G17170.1	A09	30894621
		NA				candidate R gene					AT1G17170.1	A09	30903094
		NA					B. napus gene				BnaA09g46480D	A09	31582523
		NA				candidate R gene					AT1G12280.1	A09	31582643
		NA				candidate R gene					AT1G12220.1	A09	31582644
		NA				candidate R gene					AT1G12210.1	A09	31582645
		NA				Alamery et al (2018)	B. napus R gene	BnA9-56-CNL-CNL	CNL	CC - NBS - LRR	GSBRNA2T00035504001	A09	31585283	31582618	-2665	2622	2
		NA				candidate R gene					AT1G12220.1	A09	31844768
		NA				Alamery et al (2018)	B. napus R gene	BnA9-55-CNL-CNL	CNL	CC - NBS - LRR	GSBRNA2T00035419001	A09	31844796	31847456	2660	2661	1
		NA				candidate R gene					AT1G12210.1	A09	31844796
		NA					B. napus gene				BnaA09g47220D	A09	31844796
		NA				candidate R gene					AT1G12280.1	A09	31844826
		NA				candidate R gene					AT1G12220.1	A09	31845189
		NA				candidate R gene					AT1G12210.1	A09	31845727
		NA				candidate R gene					AT1G12280.1	A09	31845798
		NA				candidate R gene					AT1G12220.1	A09	31846965
		NA				candidate R gene					AT1G61180.2	A09	31847289
		NA				Alamery et al (2018)	B. napus R gene	BnA9-54-CNL-CNL	CNL	CC - NBS - LRR	GSBRNA2G00035418001	A09	31849089	31851735	2646	2559	2
		NA				candidate R gene					AT1G12210.1	A09	31849114
		NA				candidate R gene					AT1G12280.1	A09	31849289
		NA				candidate R gene					AT1G15890.1	A09	31849714
		NA				Alamery et al (2018)	B. napus R gene	BnA9-53-CNL-CNL	CNL	CC - NBS - LRR	GSBRNA2T00035416001	A09	31854256	31856928	2672	2673	1
		NA					B. napus gene				BnaA09g47240D	A09	31854256
		NA				candidate R gene					AT1G61180.2	A09	31855975
		NA					B. napus gene				BnaA09g47300D	A09	31888276
		NA				candidate R gene					AT1G12220.1	A09	31890632
		NA				candidate R gene					AT1G12280.1	A09	31890635
		NA				candidate R gene					AT1G12220.1	A09	31890881
		NA				candidate R gene					AT1G12210.1	A09	31891237
		NA				Alamery et al (2018)	B. napus R gene	BnA9-52-CNL-CNL	CNL	CC - NBS - LRR	GSBRNA2T00035409001	A09	31892355	31888276	-4079	2766	3
		NA				candidate R gene					AT1G12280.1	A09	31913807
		NA				candidate R gene					AT1G12210.1	A09	31914651
		NA				candidate R gene					AT1G61180.2	A09	31915050
		NA				Alamery et al (2018)	B. napus R gene	BnA9-51-CNL-CNL	CNL	CC - NBS - LRR	chrA09-snap.9044 and 9045 GENOMIC	A09	31915861	31913702	-2159	2160	1
		NA				candidate R gene					AT2G05940.1	A09	32839558
		NA				candidate R gene					AT2G17800.1	A09	32866637
GWAS Panel	Cotyledon Infection	D10 (PHW1223)-CS	Cotyledon lesion		Significant MTA	Raman et al (2016)					3165286|F|0-58:C>T-58:C>T	A09	32903422
		NA				candidate R gene					AT5G43470.1	A09	33000572
		NA				Alamery et al (2018)	B. napus R gene	BnA9-57-CNL-CNL	CNL	CC - NBS - LRR	chrA09-snap.9332 genomic	A09	33002170	33000415	-1755	1434	4
		NA				candidate R gene					AT1G04250.1	A09	33431793
		NA				candidate R gene					AT1G04250.1	A09	33432052
		NA				candidate R gene					AT1G04250.1	A09	33432218
		NA				candidate R gene					AT3G23050.1	A09	33438417
		NA				Alamery et al (2018)	B. napus R gene	BnA9-41-CNL-CNL	CNL	CC - NBS - LRR	GSBRNA2T00045896001	A09(Un_random)	9549650	9546943	-2707	2673	2
		NA				Alamery et al (2018)	B. napus R gene	BnA9-38-TNL-TNL	TNL	TIR - NBS - LRR	GSBRNA2T00036202001	A09(Un_random)	58203245	58207920	4675	4164	5
GWAS Panel	Cotyledon Infection	D05 (IBCN18)-CS	Cotyledon lesion		Significant MTA	Raman et al (2016)					4338041|F|0-8:C>G-8:C>G	A09_random	554246
		NA					B. napus gene				BnaA09g53220D	A09_random	974160
		NA				candidate R gene					AT5G41540.1	A09_random	975104
		NA				candidate R gene					AT4G14370.1	A09_random	976957
		NA				candidate R gene					AT1G64070.1	A09_random	988116
GWAS Panel	Ascospore shower test	CBJardheeHT	Internal infection		Significant MTA	Raman et al (2016)					3086348|F|0-11:A>G-11:A>G	A09_random	1132090
		NA				candidate R gene					AT5G20480.1	A09_random	1320621
		NA				Alamery et al (2018)	B. napus R gene	BnA9-58-TNL-TIR	TNL	TIR domain	GSBRNA2T00069113001	A09_random	1397000	1398225	1225	666	3
		NA				candidate R gene					AT3G27450.1	A09_random	2924480
		NA				candidate R gene					AT4G37460.1	A10	722286
		NA				candidate R gene					AT2G05940.1	A10	925640
		NA				candidate R gene					AT5G51450.2	A10	1247321
		NA				candidate R gene					AT3G23050.1	A10	1293515
		NA				candidate R gene					AT1G04250.1	A10	1302102
		NA				candidate R gene					AT1G04250.1	A10	1302102
		NA				candidate R gene					AT1G04250.1	A10	1303109
		NA				candidate R gene					AT2G37990.1	A10	1545017
Darmor-bzh/Bristol				2010	Significant MTA	Kumar et al (2018)					Bn-A10-p1123189	A10	2418490
		NA				candidate R gene					AT1G12220.1	A10	2696205
		NA				Alamery et al (2018)	B. napus R gene	BnA10-1-CNL-CNL	CNL	CC - NBS - LRR	GSBRNA2G00122903001	A10	2696253	2698821	2568	2418	3
		NA				candidate R gene					AT1G12280.1	A10	2696376
		NA				candidate R gene					AT1G12210.1	A10	2696568
		NA				candidate R gene					AT1G12220.1	A10	2696784
		NA				candidate R gene					AT1G12280.1	A10	2697133
		NA					B. napus gene				BnaA10g05000D	A10	2698021
		NA				candidate R gene					AT1G12280.1	A10	2698379
		NA				candidate R gene					AT2G05940.1	A10	4452778
		NA				candidate R gene					AT5G51700.1	A10	6335436
		NA				candidate R gene					AT5G09960.1	A10	6774135
		NA				candidate R gene					AT5G64850.1	A10	6774206
		NA				candidate R gene					AT5G20480.1	A10	6867279
GWAS Panel	Cotyledon Infection	04MGPS021-CS	Cotyledon lesion		Significant MTA	Raman et al (2016)					3084811|F|0-68:A>T-68:A>T	A10	8339068
GWAS Panel	Cotyledon Infection	D10 (PHW1223)-CS	Cotyledon lesion		Significant MTA	Raman et al (2016)					100058773|F|0-56:G>A-56:G>A	A10	8543121
		NA				Alamery et al (2018)	B. napus R gene	BnA10-2-TNL-TNL	TNL	TIR - NBS - LRR	GSBRNA2T00095519001	A10	8845561	8848476	2915	2916	1
		NA				Alamery et al (2018)	B. napus R gene	BnA10-3-TNL-TNL	TNL	TIR - NBS - LRR	GSBRNA2T00052883001	A10	8881300	8884218	2918	2919	1
GWAS Panel	Cotyledon Infection	04MGPS021-CS	Cotyledon lesion		Significant MTA	Raman et al (2016)					3164670|F|0-6:C>A-6:C>A	A10	9355020
GWAS Panel	Cotyledon Infection	04MGPS021-CS	Cotyledon lesion		Significant MTA	Raman et al (2016)					3096380|F|0-59:G>T-59:G>T	A10	9783596
GWAS Panel	Cotyledon Infection	04MGPS021-CS	Cotyledon lesion		Significant MTA	Raman et al (2016)					3096328|F|0-6:G>A-6:G>A	A10	9835064
GWAS Panel	Cotyledon Infection	D10 (PHW1223)-CS	Cotyledon lesion		Significant MTA	Raman et al (2016)					3096328|F|0-6:G>A-6:G>A	A10	9835064
GWAS Panel	Cotyledon Infection	04MGPS021-CS	Cotyledon lesion		Significant MTA	Raman et al (2016)					3102415|F|0-15:A>G-15:A>G	A10	9835924
		NA				candidate R gene					AT5G58420.1	A10	9922537
		NA				candidate R gene					AT5G07090.1	A10	9922687
		NA				candidate R gene					AT5G07090.1	A10	9922950
		NA				candidate R gene					AT5G58420.1	A10	9922955
		NA				candidate R gene					AT5G58420.1	A10	9923537
GWAS Panel	Cotyledon Infection	04MGPS021-CS	Cotyledon lesion		Significant MTA	Raman et al (2016)					3144599|F|0-29:C>T-29:C>T	A10	10113984
GWAS Panel	Cotyledon Infection	D03 (IBCN16)-CS	Cotyledon lesion		Significant MTA	Raman et al (2016)					3137697|F|0-52:A>C-52:A>C	A10	10323360
GWAS Panel	Cotyledon Infection	D10 (PHW1223)-CS	Cotyledon lesion		Significant MTA	Raman et al (2016)					3137697|F|0-52:A>C-52:A>C	A10	10323360
GWAS Panel	Cotyledon Infection	D10 (PHW1223)-CS	Cotyledon lesion		Significant MTA	Raman et al (2016)					3157415|F|0-25:A>G-25:A>G	A10	10434713
GWAS Panel	Cotyledon Infection	D03 (IBCN16)-CS	Cotyledon lesion		Significant MTA	Raman et al (2016)					3100202|F|0-28:C>T-28:C>T	A10	10622708
		NA				Alamery et al (2018)	B. napus R gene	BnA10-4-CNL-CNL	CNL	CC - NBS - LRR	GSBRNA2T00047877001	A10	10636108	10638746	2638	2619	2
		NA					B. napus gene				BnaA10g13140D	A10	10636108
		NA				candidate R gene					AT1G12220.1	A10	10637598
		NA					B. napus gene				BnaA10g13740D	A10	11035464
		NA				Alamery et al (2018)	B. napus R gene	BnA10-5-CNL-CNL	CNL	CC - NBS - LRR	GSBRNA2T00154068001	A10	11038549	11035464	-3085	2742	3
GWAS Panel	Cotyledon Infection	D10 (PHW1223)-CS	Cotyledon lesion		Significant MTA	Raman et al (2016)					3120471|F|0-7:G>A-7:G>A	A10	11055567
GWAS Panel	Cotyledon Infection	D10 (PHW1223)-CS	Cotyledon lesion		Significant MTA	Raman et al (2016)					4121163|F|0-32:A>T-32:A>T	A10	11571905
		NA				candidate R gene					AT5G20480.1	A10	11785409
GWAS Panel	Cotyledon Infection	D10 (PHW1223)-CS	Cotyledon lesion		Significant MTA	Raman et al (2016)					3116989|F|0-44:G>A-44:G>A	A10	11819281
GWAS Panel	Cotyledon Infection	D10 (PHW1223)-CS	Cotyledon lesion		Significant MTA	Raman et al (2016)					3165017|F|0-33:A>G-33:A>G	A10	11879705
		NA				candidate R gene					AT5G19473.1	A10	12088432
		NA				candidate R gene					AT5G12180.1	A10	12122227
		NA				candidate R gene					AT5G12940.1	A10	12122581
		NA				candidate R gene					AT5G13160.1	A10	12122581
		NA				candidate R gene					AT5G13320.1	A10	12122581
GWAS Panel	Cotyledon Infection	D10 (PHW1223)-CS	Cotyledon lesion		Significant MTA	Raman et al (2016)					3108115|F|0-42:A>G-42:A>G	A10	12148754
GWAS Panel	Cotyledon Infection	D10 (PHW1223)-CS	Cotyledon lesion		Significant MTA	Raman et al (2016)					5239078|F|0-61:G>A-61:G>A	A10	12338804
GWAS Panel	Cotyledon Infection	D10 (PHW1223)-CS	Cotyledon lesion		Significant MTA	Raman et al (2016)					100057045|F|0-28:A>G-28:A>G	A10	12512194
		NA					B. napus gene				BnaA10g16520D	A10	12534225
GWAS Panel	Cotyledon Infection	D09-CS	Cotyledon lesion		Significant MTA	Raman et al (2016)					3140131|F|0-21:A>G-21:A>G	A10	12579572
GWAS Panel	Cotyledon Infection	D10 (PHW1223)-CS	Cotyledon lesion		Significant MTA	Raman et al (2016)					100071563|F|0-12:A>G-12:A>G	A10	12602841
GWAS Panel	Cotyledon Infection	D10 (PHW1223)-CS	Cotyledon lesion		Significant MTA	Raman et al (2016)					3091345|F|0-42:A>G-42:A>G	A10	12651006
		NA				Alamery et al (2018)	B. napus R gene	BnA10-6-TNL-TNL	TNL	TIR - NBS - LRR	GSBRNA2T00065916001	A10	12659776	12663075	3299	2562	5
		NA					B. napus gene				BnaA10g16870D	A10	12659776
		NA				candidate R gene					AT5G18350.1	A10	12659840
[truncated: 3,169 more rows]
